# Supplementary material for: The cost of obtaining rewards enhances the reward prediction error signal of midbrain dopamine neurons
Source: Nat Commun. 2019 Aug 15;10:3674. doi: 10.1038/s41467-019-11334-2 (PMC6695452; doi:10.1038/s41467-019-11334-2)
Supplement: Supplementary file 4 — Source Data [file 41467_2019_11334_MOESM4_ESM.xlsx]

## Sheet: Figure1
Fig 1c					Fig1d					Fig1e					Fig1e
Monkey P		Monkey S			Monkey P		Monkey S			Monkey P		Monkey S			Monkey P				Monkey S
HC	LC	HC	LC		HC	LC	HC	LC		HC	LC	HC	LC		RHC+	RLC+	RHC-	RLC-	RHC+	RLC+	RHC-	RLC-
4.83333	0	11.5	0		0.57554	0.697674	0.66335	0.798403		231.5	221.5	204	203.5		232	250	243	241.5	214	243	237.5	224
2.42857	0.285714	5.36364	0		0.736842	0.775623	0.811808	0.776014		246	226	202	200		237	245.5	244	308	214	236.5	232.5	227
3.28571	2.28571	8.66667	0.111111		0.845921	0.825959	0.751566	0.753138		257	237	214	204		243.5	250	273	295	213	230	238	219
8.375	1.375	11.3	0.1		0.692641	0.706402	0.701754	0.725953		248	232	216.5	216		232	243	264	331	226	232	237	256.5
8.25	2.25	13	0.1		0.64257	0.517799	0.651466	0.658979		232	228	245	233.5		235.5	244.5	276.5	324	224	231.5	247.5	262
7.75	2.125	11.375	0		0.677966	0.654397	0.668058	0.676533		224	214	250	248		230	238.5	248	291.5	234	238	258.5	269.5
4.77778	0	9.90909	0.272727		0.759494	0.75	0.633094	0.639535		271	250	253	235		258	259	262	324	240.5	246.5	269	298.5
9.11111	0	9.9	0.4		0.733198	0.762712	0.707965	0.727273		254	234	243	223		236	241	274	368	228	233.5	250.5	262
11	0	7.6	0.5		0.682303	0.694143	0.738007	0.764818		248	236	213	209		242	245	259	338.5	232.5	233.5	247	260
8.14286	0	11.6	0.1		0.732984	0.719794	0.671141	0.670017		260	242	179	173		242	245	268	333.5	217.5	220.5	230.5	263.5
6.875	0.25	13.8	0.3		0.728929	0.735632	0.607903	0.594354		258.5	242	138.5	153.5		245.5	251	279.5	370	212.5	217	221.5	248.5
8.16667	0.166667	14.75	0		0.714286	0.722892	0.661157	0.661157		255	238.5	198.5	187		241	244.5	271	354.5	213.5	227	229	226
5.85714	0	15.3333	0		0.754717	0.769231	0.644007	0.565149		262	241	208	195.5		239	244	268	323	222	235	235.5	263
7.85714	0	11.3	0.1		0.77135	0.691358	0.628931	0.524246		271	248	210.5	204.5		249.5	260	265.5	326	218	234.5	248.5	261
5.6	0	11.9	0.5		0.689655	0.727273	0.711744	0.735294		201.5	190	188	188		204.5	199.5	217	220	218	218	234.5	239
3.83333	0	14.2222	0		0.836237	0.854093	0.638298	0.662983		202.5	190	185	195		206	199	213.5	219	221.5	219	222	259
5	0	11.25	0.25		0.691643	0.697674	0.733945	0.706402		220	194	190	183.5		210	206	232	274.5	215	227	231	258
7.66667	0	12	0.333333		0.645161	0.618557	0.722892	0.696662		233	200	138	167		215	209	242	290	209	218	223	237
6.66667	0	11	0		0.643432	0.670391	0.697168	0.615385		233	204	205	200		216	211.5	244.5	285	216	233	224.5	250.5
7.75	8.5	9.8	0.1		0.686695	0.590406	0.759013	0.773694		223.5	193	203	199		214	208	229.5	277.5	221	234	246	260.5
9.8	4.6	8.09091	0.0909091		0.769231	0.75188	0.766551	0.74199		241.5	203.5	195	196		225.5	224.5	242	286	213.5	244.5	247	259
13.1667	6.16667	7.27273	0.0909091		0.679887	0.655738	0.805861	0.78712		230	196	137	149		212	213	232	269.5	216	214.5	231	235.5
6.66667	10.1667	8.22222	0		0.683761	0.591133	0.683112	0.746888		235	194	126.5	127		211.5	213	226	276	217.5	214.5	233	236
7.28571	4.14286	6.22222	0.222222		0.708861	0.684597	0.701754	0.721443		231	200	151.5	157.5		213.5	211.5	231	286.5	218	224.5	238	256
12	3.2	7	0.181818		0.704225	0.75188	0.792793	0.833333		221	191.5	147	164		206.5	211	218	281	222	216	230	250.5
13.4	1.4	7.5	0.125		0.673401	0.790514	0.774818	0.717489		219	196	114	109.5		205.5	206	228.5	276.5	218	223	231	230.5
11.6	1.8	9.9	0.1		0.684932	0.699301	0.668896	0.675676		234.5	198	117	124		212	212	241	276.5	220	219	227.5	239
7.83333	1	9	0.2		0.727273	0.727273	0.706714	0.699301		230.5	191.5	117	105		210	207.5	228.5	279	216.5	213	247	270.5
11.8	5	9.71429	0.142857		0.675676	0.722022	0.719794	0.698254		249	209	156	177		221.5	223.5	240.5	301.5	224	231.5	244	257
6.5	3.16667	10.6667	0		0.722892	0.679887	0.684411	0.73922		236	199	130.5	121.5		209	213	220.5	274.5	216	227	231	240
10	10.6	7.54545	0		0.719424	0.647249	0.729685	0.724876		251	208	126	119		221.5	220.5	247.5	288.5	201.5	223	224	233
9.71429	9.71429	8.33333	0.111111		0.707071	0.623608	0.751566	0.710059		245	202	124	123		219.5	222	235	274.5	202	206.5	228	243
5.8	8.4	10.8571	0.142857		0.675676	0.581395	0.671463	0.530303		259	212	130.5	114.5		231	226	245	290	201.5	208.5	216.5	232.5
7.57143	12	12	0.125		0.701754	0.57732	0.677966	0.638723		243	205.5	141	157		216	219	234.5	279	207	210	221	251.5
6.28571	2.57143	8.33333	0		0.689655	0.746667	0.693642	0.765957		236	201	152	127.5		221	221.5	245.5	290	190	204.5	201.5	215.5
9.33333	4.5	10	0		0.727273	0.685714	0.693069	0.716113		249	209	172.5	152		221	226	246.5	304.5	188	197	213	242
4.14286	4.14286	10.1111	0		0.851064	0.732984	0.648649	0.644007		249	202	167	160		216.5	219	239	289	202	196	221	239
7	4.5	11.2	0		0.784314	0.766773	0.723327	0.683761		252	205	191.5	186.5		229	232	246	292	200	213	222.5	234
4.25	4.625	14.625	0		0.745921	0.732265	0.63745	0.64		245	201	182	187.5		214	217.5	237	295	177	192.5	184	186
8	4.57143	15.1	0		0.665083	0.629213	0.554017	0.610687		253.5	215	189.5	195		230	232	253	297	176	183	185	191
8.5	3.16667	8.27273	0		0.620155	0.653951	0.705128	0.759931		274	218	185	182.5		228.5	231.5	253	293	178	186.5	193	205.5
5.33333	2.5	10.5	0		0.805369	0.766773	0.709534	0.747664		254.5	205	182	189		219	218	238.5	280.5	180	192	192.5	193.5
7.75	1.875	8.4	0		0.685225	0.649087	0.711744	0.784314		249	207	192.5	194		219	227.5	238	289	179	198	194	200.5
8.75	1.25	10.7778	0		0.608365	0.629921	0.667904	0.654545		260	213	203	209.5		224.5	231	249.5	284	185	190	205.5	196
11.5	0	13.6667	0		0.591133	0.606061	0.591133	0.711462		262	206	202.5	215.5		213	217	232.5	282	187.5	216	202.5	198.5
7.75	0.75	11.5556	0		0.677966	0.733945	0.674157	0.699029		253.5	199	190	198.5		219.5	220	233	280	183	198	200.5	202
11.8	0.2	8.4	0		0.660066	0.643087	0.750469	0.767754		256	210	184.5	173.5		214.5	214	228	268	185	216	204.5	199
11.5	1.33333	8.3	0		0.613811	0.648649	0.738007	0.728597		251	207	183.5	184.5		213	217	229	267.5	190	210.5	204	196.5
8.83333	1.66667	7.88889	0		0.670391	0.697674	0.659341	0.661765		253	207	192.5	181		218.5	221	233	279.5	199.5	215	204	189.5
10.6667	9.33333	8.22222	0		0.677966	0.648649	0.72	0.680529		245	203	201	196.5		212	222	228	282.5	196.5	201	204	233.5
10	6	8.42857	0		0.695652	0.659341	0.701754	0.655738		241	195.5	192	181		213	217	228	273.5	179	179.5	221	247
7.4	9.2	23	0		0.632911	0.522193	0.53973	0.552147		240	202	196	185		223	216	241	269	209	192.5	210	204.5
2.5	3.75	21.4286	0		0.824742	0.760095	0.576132	0.522388		232	206	184	179.5		227	227	247.5	287.5	199.5	186	220	202
10.6	4	19.2857	0		0.743494	0.743494	0.508167	0.509091		222.5	199	198	190.5		222.5	217.5	242	285.5	205	195	227.5	234
2.8	2.4	18	0		0.8	0.865801	0.608108	0.615385		235	211	176	176		227.5	228	239	280	196	187	222	200
2.42857	0	13.1429	0		0.748663	0.797721	0.61674	0.516605		247	202	186.5	184		212	212	233	270	202	189	219	204.5
5.14286	0	15	0		0.703518	0.714286	0.609524	0.547945		241.5	198.5	187	187		216	219	245.5	289	190.5	201	221.5	261.5
4.25	0	3.88889	0		0.761905	0.782396	0.812641	0.829493		248	202.5	179	174.5		221	222	249	296	201.5	197.5	220.5	211
4	0	4.22222	0		0.719101	0.754717	0.818182	0.725806		249	200	170.5	170.5		222	222.5	251.5	294	207	199.5	216	215.5
5.16667	0	6.25	0		0.722892	0.757098	0.776699	0.835509		264	200	136.5	137		220	216	257	302.5	189	191.5	223	241
7.57143	0	8.3	0		0.742706	0.765027	0.731261	0.784314		252	198	162.5	141.5		219	224	255.5	301	194	248.5	207	207
6	0	14.8889	0		0.698254	0.734908	0.634921	0.715706		257.5	204	146	135		225	224	251.5	305.5	187	187	216	250.5
4	0	9.8	0		0.657895	0.692042	0.724638	0.747664		259	203	146.5	163		228.5	225.5	255.5	311	184	221	209	222
2.75	0	12	0.5		0.695652	0.683761	0.655738	0.711111		254	198	152	150.5		218	216	260	301.5	180.5	243.5	191	184.5
3.25	0	14.25	0.875		0.722348	0.6639	0.669456	0.774818		262	206	161.5	155.5		218	220	248	312.5	183.5	206	195.5	185.5
5.57143	0	14	0.285714		0.740741	0.77135	0.602151	0.782123		254	202	147	143.5		216	220.5	246.5	303	186.5	201.5	210	197
2.44444	0	10.8889	0.222222		0.676692	0.714286	0.690979	0.689655		260.5	202	179	170.5		220.5	221.5	251	300.5	181	196.5	195.5	191.5
2.625	0	10.8	1		0.727273	0.761905	0.684932	0.694444		267.5	213.5	155.5	146		225	239	264	311.5	181	194.5	196	206.5
		10.7778	1.22222				0.666667	0.748441				135	137						184.5	188.5	190	206
		13.7778	0.222222				0.639432	0.683112				160.5	143						182	177	192	179
		11	0.125				0.694143	0.685225
		14	0.555556				0.591133	0.626087
		15.4286	0.142857				0.626398	0.684597
		20.75	1.25				0.544218	0.597015
		18.8333	1.16667				0.613811	0.626632
		8.2	0.2				0.769231	0.816327
		5.375	0.875				0.723982	0.760095
		5.22222	0				0.779221	0.803571
		9.125	0.25				0.719101	0.756501
		11.375	0.25				0.704846	0.673684
		15.5714	0.285714				0.600858	0.554455
		14.6667	0.5				0.560748	0.538117
		13	1.6				0.706714	0.796813
		12.3333	1.66667				0.687679	0.650407

## Sheet: Figure3
Fig 3c			Fig 3f			Fig 3i
Monkey P	Monkey S		Monkey P	Monkey S		Monkey P	Monkey S
0.4575	0.541562		0.473125	0.541562		0.4575	0.51375
0.473125	0.51375		0.44125	0.408438		0.481875	0.431875
0.44125	0.431875		0.480312	0.51125		0.460938	0.423438
0.480312	0.423438		0.460625	0.526875		0.424687	0.495
0.460625	0.495		0.444375	0.508125		0.475625	0.340313
0.444375	0.340313		0.5475	0.345			0.331562
0.5475	0.331562		0.36	0.430937			0.379688
0.36	0.408438		0.494688	0.487812			0.417187
0.494688	0.379688		0.408125	0.387813			0.460625
0.408125	0.51125		0.448437	0.536563			0.452188
0.448437	0.526875		0.26125	0.490312			0.4
0.481875	0.417187		0.475625	0.279062			0.3475
0.460938	0.460625		0.36625	0.448437			0.469687
0.424687	0.508125			0.56375			0.38
0.475625	0.452188			0.5425			0.319063
0.26125	0.4			0.4625			0.51125
0.475625	0.345			0.543438			0.528125
0.36625	0.430937			0.50375			0.546875
	0.487812			0.464375			0.546875
	0.387813			0.52375			0.503437
	0.536563			0.42			0.495625
	0.3475			0.510938			0.53375
	0.490312			0.616563			0.53
	0.279062			0.5625			0.58125
	0.469687			0.613125
	0.38			0.451875
	0.448437			0.470938
	0.56375			0.48125
	0.319063
	0.5425
	0.4625
	0.543438
	0.50375
	0.464375
	0.51125
	0.52375
	0.528125
	0.546875
	0.42
	0.510938
	0.546875
	0.503437
	0.495625
	0.616563
	0.5625
	0.613125
	0.451875
	0.53375
	0.53
	0.470938
	0.58125
	0.48125

## Sheet: Figure4
Fig 4c			Fig 4f
Monkey P	Monkey S		Monkey P	Monkey S
0.58625	0.485		0.355	0.475
0.6325	0.4175		0.57125	0.45
0.625	0.6125		0.35	0.5
0.5925	0.5175		0.55125	0.5
0.5025	0.45125		0.65625	0.6
0.59625	0.42375		0.43	0.405
0.36125	0.49125		0.45875	0.45
0.595	0.56625		0.35	0.4975
0.5075	0.57625		0.625	0.53
0.52375	0.52375		0.41875	0.575
0.66	0.7075		0.475	0.525
0.62875	0.5375		0.49625	0.475
0.58125	0.55875		0.5525	0.5
0.44	0.5225		0.45	0.55
0.47	0.53		0.44	0.4
0.605	0.47		0.5	0.5
0.6725	0.50375		0.49	0.5
0.42875	0.5975		0.38	0.44875
	0.655			0.49125
	0.47			0.43625
	0.62			0.45
	0.52125			0.5
	0.7275			0.4
	0.51375			0.58
	0.5			0.5
	0.465			0.5
	0.45875			0.4475
	0.5125			0.45
	0.50375			0.37625
	0.67625			0.6075
	0.3575			0.6
	0.5725			0.4
	0.57			0.45
	0.4425			0.3775
	0.59			0.49375
	0.585			0.45
	0.5325			0.625
	0.525			0.5
	0.435			0.5925
	0.4975			0.625
	0.525			0.5
	0.585			0.55
	0.6025			0.5
	0.5875			0.45
	0.625			0.7025
	0.48			0.425
	0.4275			0.525
	0.565			0.47375
	0.44125			0.5
	0.6575			0.435
	0.57			0.525
	0.51375			0.59875

## Sheet: Figure5
Fig 5b					Fig5c
Monkey P		Monkey S			Monkey P		Monkey S
HC	LC	HC	LC		HC	LC	HC	LC
225.475	185.05	124.55	134.7		184.85	175.275	165.675	186.925
230.15	176.225	120.375	107.7		191.25	175.15	176.625	180.65
228.225	189.95	148.15	129.65		169.975	183.05	174.225	176.45
225.75	169.5	138.7	137.5		180.6	183.175	169.7	175.2
214.475	184.05	130.45	131.375		190.275	171.25	166.825	164.05
		129.225	134.35				139	178.05
		142.35	109.675				177.675	174.25
		128.725	115.675				170.55	175.8
		140	129.825				176.025	162.75
		145.1	141.95				167.525	169.725
		151.75	148.4				172.775	176.2
		148.45	147.775				172.575	178.575
		142	145.625				164.225	164.7
		154.975	116.875				171.85	175.3
		146.1	162.275				186.025	184.325
		161.65	143.425				170.3	158.025
		153.275	146.725				182.825	177.275
		140.425	126.425				171.625	168.675
		129.55	165.875				186.025	185.125

## Sheet: Figure6
Fig 6c			Fig 6e
Monkey P	Monkey S		Monkey P	Monkey S
0.540625	0.488125		0.49375	0.4975
0.363438	0.339062		0.58125	0.55375
0.434063	0.409375		0.52875	0.48625
0.455313	0.441563		0.65625	0.32625
0.328125	0.346562		0.615	0.575
	0.4525			0.39625
	0.39875			0.56875
	0.555			0.6
	0.475			0.495
	0.48875			0.5725
	0.5625			0.59125
	0.414687			0.4575
	0.40125			0.55
	0.560937			0.59875
	0.465625			0.62375
	0.38			0.55

## Sheet: Figure7
Fig 7b					Fig7c
Monkey P		Monkey S			Monkey P		Monkey S
HC	LC	HC	LC		HC	LC	HC	LC
165.11	145.53	128.44	118.91		152.6	185.92	144.28	173.31
186.22	158.68	118.98	123.87		160.82	161.21	149.93	192.02
169.23	147.94	117.21	100.76		174.46	158.36	148.76	173.46
165.83	142.98	126.66	114.45		154.54	165.57	175.9	165.41
144.89	131.25	107.4	102.22		163.11	166.05	134.15	153.73
126.66	114.45	107.38	112.8		175.9	165.41	161.3	159.31
107.38	112.8	119.32	105.91		161.3	159.31	142.24	168.66
164.58	155.1	126.1	124.14		176.69	170.69	174.71	174.01
154.33	122.07	108.74	115.01		153.41	153.31	163.34	171.47
181.82	146.7	117.54	116.97		182.91	175.11	156.6	163.56
170.82	149.58	115.31	108.67		180.6	172.69	152.2	159.03
180.28	129.15	130.37	117.66		184.99	164.97	161.99	178.11
162.11	136.13	114.59	103.92		175.91	168.11	174.94	179.88
164.28	147.12	122.93	136.74		185.31	183.7	171.72	165.09
148.56	142.87	125.78	110.87		175.07	164.55	159.48	157.27
169.45	151.14	118.12	113.09		177.37	181.48	168.14	171.78
175.35	144.01	128.35	115.75		170.09	187.53	156.52	184.92
173.87	143.2	115.04	111.12		164.8	154.28	153.54	169.89
161.78	143.18	125.56	125.47		176.16	188.95	166.25	170.5
151.89	138.45	120.47	126.41		180.07	192.41	170.65	167.36
158.53	143.04	121.31	108.41		172.37	168.33	159.11	172.41
154.12	138.93	103	108.84		180.88	174.88	151.77	167.95
163.1	140.27	112.85	105.11		189.84	174.08	149.27	174.96
170.98	136.95	137.37	125.72		187.43	167.42	160.09	149.59
165.43	136.43	114.04	113.02		170.83	191.43	166.66	183.1
163.38	145.46	123.8	132.55		191.52	174.61	159.13	182.83
169.69	134.07	107.88	106.43		185.89	177.15	156.68	169.57
154.31	139.36	122.9	112.2		175.95	179.13	177.08	158.19
185.82	146.39	120.96	121.32		183.2	187.13	151.39	173.65
161.4	142.27	115.75	127.99		196.46	189.39	166.41	177.15
172.49	143.12	124.39	117.03		194.9	194.11	165.44	173.34
172.23	135.26	114.98	115.66		190.51	196.74	161.02	181.28
174.88	148.55	135.77	128.58		198.51	195.27	160.99	159.7
175.29	148.84	131.83	127.46		195.69	200.92	168.7	172.96
158.99	159.96	117.88	116.55		193.72	185.75	173.63	169.08
173.18	151.31	116.9	113.58		183.81	171.63	159.21	158.77
160.32	147.13	124.43	115.9		189.69	205.08	155.04	174.13
186.43	155.39	132.09	129.72		184.12	176.8	162.48	159.47
181.33	162.57	128.91	112.23		178.26	149.85	150.85	175.54
154.55	136.09	129.61	131.66		181.12	189.62	160.62	167.44
171.37	139.16	121.11	108.99		182.58	194.89	154.06	166.51
171.6	158	118.43	113.26		179.73	171.43	161.35	175.44
157.56	142.59	122.42	121.64		186.44	189.03	174.49	166.32
156.46	143.24	130.87	116.93		205.03	187.95	168.24	168.84
153.16	145.17	122.03	115.85		197.72	184.84	150.31	166.28
161.56	139.61	119.37	112.14		187.96	179.01	158.37	172.25
144.9	152.77	105.86	107.39		186.67	195.78	161.71	168.47
177.64	155.94	125.23	125.85		190.24	187.11	148.03	170.43
172.37	161.1	123.49	120.09		189.19	187.79	158.63	169.75
		118.79	115.74				166.6	169.39
		113.49	118.52				155.03	148.39
		117.51	115.87				163.31	171.45
		121.51	136.59				159.08	185.85
		118.38	122.86				162.41	182.34
		132.36	126.07				157.23	166.01
		123.41	131.39				157.65	173.89
		124.56	128.31				156.71	160.39
		145.92	143.51				162.64	173.87
		134.07	126.32				143.69	179.88
		122.12	125.16				157.94	176.35
		135.05	123.74				156.35	189.97
		129.56	130.05				168.37	175.77
		128.29	126.77				140.85	185.58
		134.63	114.08				168.4	196.48
		112.21	108.35				138.74	170.37
		114.08	125.16				150.53	160.27
		120.8	115.01				150.13	187.01
		156.27	147.35				178.05	189.41
		137.13	131.74				171.43	182.69
		149.12	137.75				174.82	175.27
		136.27	126.52				167.4	181.17
		135.21	143.78				167.88	162.3
		131.48	130.72				153	190.18
		140.29	134.73				156.03	176.98
		127.98	119.59				167.62	182.56
		114.44	126				154.47	183.38
		122.57	133.41				162.76	168.88
		143.97	148.73				161.04	192.86
		127.62	135.4				162.43	195.7
		133.68	128.6				159.09	171.51
		129.22	111.65				165.13	171.57
		142.42	151.26				162.4	184.52
		131.07	130.98				156.53	169.06
		141.59	131.11				171.93	194.11
		136.05	127				160.39	178.9
		117.89	129.15				157.51	176.44

## Sheet: Figure8
Fig 8b			Fig 8c			Fig 8d			Fig 8e
Monkey P	Monkey S		Monkey P	Monkey S		Monkey P	Monkey S		Monkey P	Monkey S
0.629206	0.843157		1.1695e-07	0.0819156		0.588094	0.41681		0.0352646	-0.1596
2.10567	-0.825992		-0.064654	0.0613694		2.79442	-1.22602		0.57767	-0.258761
1.60434	1.20377		-0.195595	1.0377e-05		1.53341	2.57827		1.10698	0.763665
-0.0780751	0.424708		-1.01222e-07	-0.191624		0.000208999	0.558238		0.0749901	0.502895
1.1576	1.87796		0.285693	0.216308		1.11025	1.4819		-0.345327	-0.338177
0.424708	-0.332202		-0.191624	-0.0766662		0.558238	-0.108448		0.502895	0.269308
-0.332202	-0.497952		-0.0766662	0.0659755		-0.108448	-0.740326		0.269308	-0.208805
0.0568647	0.186617		-0.059312	0.0892371		1.76615	-0.142285		1.63258	-0.359717
2.31486	0.054351		-0.274375	-0.127013		2.11127	0.0738981		0.178716	0.148901
-0.723988	0.311552		-0.000400908	-0.0470985		-0.879719	0.344994		-0.164006	0.0911882
-1.1439	0.0911682		0.226625	-0.0845909		-1.81122	0.592078		-0.882151	0.455696
-0.660829	-0.893045		0.246112	0.120284		-2.18158	-1.91197		-1.61231	-1.10183
0.466256	0.50879		-0.0588238	0.0488798		0.510258	0.375915		0.0979046	-0.21841
0.542982	0.237734		-1.81237e-08	0.00131506		1.75168	0.242458		0.948271	0.00397433
0.150869	-0.145941		-0.0197928	-0.237073		1.50193	-0.0174672		1.26119	0.449216
-0.245912	-0.379501		0.0984974	-0.0592274		-1.78085	-0.323298		-1.50876	0.0732057
1.11293	0.121126		-0.0514912	0.00731153		0.944011	0.00213943		0.215025	-0.0626012
6.76328	0.215797		-0.16233	0.0351071		3	0.100908		-0.0862896	-0.0913686
-0.517305	1.05611		-0.647676	-0.204187		-0.318898	2.25383		0.874531	1.27319
-0.477942	-1.44547		-1.87555e-06	0.160843		-0.706867	-1.81365		-0.26724	-0.560056
-0.288987	0.88343		0.284071	-0.209619		-1.11381	0.965854		-1.01468	0.277771
-5.95267	0.643982		-0.0975019	-0.0655394		-2.08195	2.35574		0.401164	1.41549
0.374094	-0.146318		-0.178909	-0.125248		1.24494	-0.0724068		0.922781	0.215335
1.18952	-0.399225		-0.156361	-0.0831348		2.12408	-0.237801		1.01764	0.177266
1.72704	0.558348		-0.141913	0.0402514		2.2009	0.38859		0.614856	-0.18582
-0.813799	-0.514671		0.0616483	0.0917069		-0.643094	-0.400905		0.103336	-4.40262e-05
-0.282881	0.286421		0.0384691	-0.0549622		-0.211227	0.462195		0.00459582	0.146951
-1.78137	0.44176		0.159516	-0.104396		-1.4806	1.7948		0.104391	1.31876
0.113618	0.38167		-0.0176689	0.125059		1.65951	0.317917		1.44255	-0.295529
-0.0676749	0.705907		0.069537	-0.00947292		-0.0925634	0.473442		-0.0970729	-0.0195869
7.02078	-0.670651		0.232761	0.16525		1.95477	-0.939538		-0.649592	-0.312846
1.62647	0.358294		-0.0220323	0.490383		2.3114	0.119747		0.598703	-0.694367
0.868171	2.17558		4.90732e-06	-0.59234		-0.000322149	2.6276		-0.768875	1.09016
0.344927	-0.262624		-0.0461875	0.0632143		0.885839	-1.23922		0.434644	-0.989697
1.24726	-0.238363		-0.0805754	0.0890675		0.995593	-0.449885		0.026902	-0.260878
-0.572105	0.258444		0.023387	0.139217		-0.658	0.0593089		-0.123033	-0.286582
-0.0436559	0.345826		0.0443516	-4.08483e-06		-2.18992	1.27075		-1.96254	0.864182
2.09594	-0.0842733		-0.44017	-0.110373		2.70803	-0.199288		1.06273	0.157053
1.45469	-0.785433		-0.0743163	0.266987		1.94847	-1.44689		0.608347	-0.877085
5.08151	0.898767		0.131392	-0.00765441		1.58031	1.02785		-0.470433	0.0554163
-0.992291	-2.31187e-07		0.0264809	-0.331348		-1.30887	-2.0591e-06		-0.374685	0.419263
-0.149204	0.232286		0.148094	0.342689		-1.64836	0.0916287		-1.49197	-0.46562
-0.397286	-0.114722		0.165235	0.00700406		-0.909401	-0.181794		-0.599278	-0.0585142
1.55204	-0.273223		-0.168031	-0.072891		2.44329	-0.00536643		1.03576	0.24477
0.336891	-0.14037		0.00164317	0.0295881		-6.68465e-06	-1.54253		-0.330422	-1.28583
0.189542	-0.615837		0.685087	0.0768167		-0.934284	-1.16199		-1.77852	-0.255198
0.354716	0.553745		-0.698967	0.127472		2.90101	0.556947		1.74217	-0.190573
1.08673	0.969343		-0.0653992	-0.153937		2.2291	1.59092		1.09003	0.685484
0.136065	-1.02436		-0.103507	0.0571773		0.399104	-1.51175		0.303892	-0.581245
	0.785408			0.0762774			0.819153			-0.0949414
	0.0463041			0.0371194			0.140153			-0.0502967
	-0.346107			-0.0669461			-0.345477			0.106394
	1.42936			-0.0394776			2.16139			0.789126
	0.569648			0.116445			0.510281			-0.1697
	-0.916507			0.386624			-1.15458			-0.58374
	-0.176614			-0.0132333			-0.238381			0.0152274
	-0.148843			0.344198			-0.160879			-0.459467
	0.400741			-0.285239			0.607864			0.396863
	0.599579			0.0300693			0.633018			-0.0107296
	2.04341			-0.177471			2.89887			0.940032
	0.548393			0.180482			0.548436			-0.22547
	-0.872034			0.0509873			-1.11847			-0.183032
	0.585242			-0.10899			1.43147			0.921322
	0.267865			0.0642608			0.374161			-0.0898786
	0.487735			0.00730321			0.0295194			-0.0386699
	-0.430424			0.00420665			-0.465213			-0.0821241
	0.289504			-0.0933023			0.271866			0.143496
	-1.20362			0.00952853			-1.08373			0.0316833
	1.10127			0.123029			1.21919			-0.15922
	0.97478			-0.257224			2.24201			1.45087
	0.0919626			-0.100546			0.174116			0.14658
	-0.112632			-0.0501328			-0.0246339			0.120984
	-1.03829			0.35765			-1.32645			-0.612373
	0.238478			-0.0308306			0.829717			0.313798
	0.587075			0.0289256			0.854364			-0.0312706
	1.33288			-0.119171			1.82719			0.549168
	-0.320803			-0.220362			-0.125434			0.436349
	-0.632447			0.386397			-1.74714			-1.44523
	0.342066			-0.0262849			0.33168			0.0477335
	0.40475			0.0634516			0.675594			-0.111684
	0.902239			1.04617e-05			1.14194			0.264011
	-0.0698203			-0.0328138			-0.183833			0.0623694
	1.21227			-0.146378			1.66236			0.486321
	-0.212303			0.13685			-0.374974			-0.281684
	0.348789			0.0720611			0.314021			-0.153699
	0.403917			0.110842			0.349534			-0.165317

## Sheet: FigS1
Fig S1b			Fig S1c							Fig S1d
Monkey P	Monkey S		Monkey P			Monkey S				Monkey P			Monkey S
			All	HC	LC	All	HC	LC		All	HC	LC	All	HC	LC
1	0.6		0.166667	0.166667	0.166667	0.45	0.5	0.4		0.416667	0	0.833333	0.45	0.5	0.4
1	0.727273		0	0	0	0.409091	0.272727	0.545455		0	0	0	0.409091	0.272727	0.545455
1	0.555556		0.357143	0.428571	0.285714	0.555556	0.222222	0.888889		0	0	0	0.555556	0.222222	0.888889
0.875	0.5		0.4375	0.5	0.375	0.5	0.5	0.5		0	0	0	0.5	0.5	0.5
0.25	0.875		0.375	0.25	0.5	0.3125	0.125	0.5		0.25	0.25	0.25	0.3125	0.125	0.5
0.875	0.545455		0.625	0.5	0.75	0.5	0.363636	0.636364		0.125	0.125	0.125	0.5	0.363636	0.636364
1	0.8		0.722222	0.666667	0.777778	0.55	0.6	0.5		0.277778	0.333333	0.222222	0.55	0.6	0.5
1	0.8		0.555556	0.333333	0.777778	0.2	0.3	0.1		0.166667	0.222222	0.111111	0.2	0.3	0.1
1	0.4		0.25	0.125	0.375	0.2	0.3	0.1		0	0	0	0.2	0.3	0.1
0.857143	0.7		0.5	0.714286	0.285714	0.4	0.4	0.4		0.0714286	0	0.142857	0.4	0.4	0.4
1	0.625		0.4375	0.25	0.625	0.4375	0.375	0.5		0.0625	0	0.125	0.4375	0.375	0.5
1	0.777778		0.5	0.333333	0.666667	0.333333	0.111111	0.555556		0.166667	0	0.333333	0.333333	0.111111	0.555556
1	0.8		0.571429	0.285714	0.857143	0.15	0.1	0.2		0.0714286	0.142857	0	0.15	0.1	0.2
1	0.8		0.357143	0.285714	0.428571	0.4	0.5	0.3		0.142857	0.142857	0.142857	0.4	0.5	0.3
1	0.555556		0.6	0.4	0.8	0.444444	0.333333	0.555556		0.1	0.2	0	0.444444	0.333333	0.555556
1	0.875		0.666667	0.833333	0.5	0.375	0.5	0.25		0.166667	0.333333	0	0.375	0.5	0.25
1	0.833333		0.5	0.666667	0.333333	0.416667	0	0.833333		0.166667	0.333333	0	0.416667	0	0.833333
1	0.75		0.583333	0.833333	0.333333	0.375	0.375	0.375		0.166667	0.166667	0.166667	0.375	0.375	0.375
1	0.7		0.583333	0.666667	0.5	0.55	0.5	0.6		0.166667	0.166667	0.166667	0.55	0.5	0.6
1	0.636364		0.75	0.625	0.875	0.409091	0.545455	0.272727		0.375	0.5	0.25	0.409091	0.545455	0.272727
1	0.636364		0.9	1	0.8	0.636364	0.636364	0.636364		0.2	0.4	0	0.636364	0.636364	0.636364
1	0.555556		0.583333	0.833333	0.333333	0.444444	0.444444	0.444444		0.333333	0.666667	0	0.444444	0.444444	0.444444
1	0.777778		0.583333	0.666667	0.5	0.333333	0.333333	0.333333		0.5	0.5	0.5	0.333333	0.333333	0.333333
1	0.454545		0.571429	0.857143	0.285714	0.545455	0.727273	0.363636		0.285714	0.571429	0	0.545455	0.727273	0.363636
1	0.625		0.8	0.8	0.8	0.375	0.375	0.375		0.6	0.6	0.6	0.375	0.375	0.375
1	0.6		0.6	0.6	0.6	0.5	0.4	0.6		0.3	0.4	0.2	0.5	0.4	0.6
1	1		0.3	0.2	0.4	0.55	0.4	0.7		0.5	0.8	0.2	0.55	0.4	0.7
1	0.428571		0.666667	0.666667	0.666667	0.285714	0.142857	0.428571		0.0833333	0	0.166667	0.285714	0.142857	0.428571
1	0.857143		0.4	0.8	0	0.285714	0.285714	0.285714		0.3	0.6	0	0.285714	0.285714	0.285714
1	0.375		0.666667	0.833333	0.5	0.375	0.375	0.375		0.666667	1	0.333333	0.375	0.375	0.375
1	0.666667		0.5	0.6	0.4	0.611111	0.666667	0.555556		0.3	0.4	0.2	0.611111	0.666667	0.555556
1	0.714286		0.642857	0.571429	0.714286	0.428571	0.285714	0.571429		0.285714	0.285714	0.285714	0.428571	0.285714	0.571429
0.8	0.444444		0.7	0.8	0.6	0.555556	0.444444	0.666667		0.3	0.6	0	0.555556	0.444444	0.666667
1	0.8		0.5	0.857143	0.142857	0.35	0.3	0.4		0.285714	0.285714	0.285714	0.35	0.3	0.4
1	0.875		0.357143	0.285714	0.428571	0.5625	0.875	0.25		0.285714	0.428571	0.142857	0.5625	0.875	0.25
0.833333	0.6		0.416667	0.333333	0.5	0.45	0.5	0.4		0.666667	0.833333	0.5	0.45	0.5	0.4
0.857143	0.727273		0.571429	0.857143	0.285714	0.636364	0.636364	0.636364		0.285714	0.285714	0.285714	0.636364	0.636364	0.636364
0.666667	0.75		0.75	0.666667	0.833333	0.6875	0.75	0.625		0.5	0.666667	0.333333	0.6875	0.75	0.625
1	0.6		0.5	0.833333	0.166667	0.6	0.5	0.7		0.5	0.5	0.5	0.6	0.5	0.7
1	0.666667		0.375	0.25	0.5	0.611111	0.444444	0.777778		0.5	0.5	0.5	0.611111	0.444444	0.777778
1	0.666667		0.5	0.6	0.4	0.611111	0.444444	0.777778		0.6	0.6	0.6	0.611111	0.444444	0.777778
1	0.222222		0.6	0.4	0.8	0.611111	0.666667	0.555556		0.6	0.6	0.6	0.611111	0.666667	0.555556
0.625	0.5		0.4375	0.375	0.5	0.5	0.5	0.5		0.375	0.625	0.125	0.5	0.5	0.5
1	0.2		0.5	0.4	0.6	0.55	0.5	0.6		0.4	0.6	0.2	0.55	0.5	0.6
1	0.333333		0.6	0.8	0.4	0.5	0.555556	0.444444		0.4	0.4	0.4	0.5	0.555556	0.444444
1	0.444444		0.428571	0.571429	0.285714	0.777778	0.777778	0.777778		0.285714	0.142857	0.428571	0.777778	0.777778	0.777778
1	0.428571		0.714286	0.714286	0.714286	0.5	0.285714	0.714286		0.642857	0.571429	0.714286	0.5	0.285714	0.714286
1	0.285714		0.3125	0.5	0.125	0.714286	0.571429	0.857143		0.3125	0.125	0.5	0.714286	0.571429	0.857143
1	0.714286		0.6875	0.625	0.75	0.571429	0.571429	0.571429		0.375	0.25	0.5	0.571429	0.571429	0.571429
1	0.888889		0.583333	0.666667	0.5	0.666667	0.666667	0.666667		0.416667	0.666667	0.166667	0.666667	0.666667	0.666667
1	0.714286		0.428571	0.571429	0.285714	0.428571	0.285714	0.571429		0.285714	0.142857	0.428571	0.428571	0.285714	0.571429
1	0.125		0.428571	0.285714	0.571429	0.75	0.75	0.75		0.571429	0.428571	0.714286	0.75	0.75	0.75
1	0.555556		0.6	0.6	0.6	0.666667	0.555556	0.777778		0.5	0.4	0.6	0.666667	0.555556	0.777778
1	0.555556		0.375	0.375	0.375	0.333333	0.333333	0.333333		0.4375	0.375	0.5	0.333333	0.333333	0.333333
1	0.5		0.5	0.625	0.375	0.4375	0.375	0.5		0.5625	0.625	0.5	0.4375	0.375	0.5
1	0.5		0.571429	0.428571	0.714286	0.5	0.5	0.5		0.5	0.571429	0.428571	0.5	0.5	0.5
0.888889	0.777778		0.666667	0.777778	0.555556	0.833333	0.666667	1		0.388889	0.222222	0.555556	0.833333	0.666667	1
1	0.6		0.5	0.5	0.5	0.4	0.3	0.5		0.4375	0.25	0.625	0.4	0.3	0.5
	0.625					0.3125	0.125	0.5					0.3125	0.125	0.5
	0.375					0.5	0.375	0.625					0.5	0.375	0.625
	0.5					0.666667	1	0.333333					0.666667	1	0.333333
	0.6					0.5	0.4	0.6					0.5	0.4	0.6
	0.5					0.75	0.833333	0.666667					0.75	0.833333	0.666667

## Sheet: FigS4
Fig S4a			Fig S4b									Fig S4c			Fig S4d
			RHC+		RLC+		RHC-		RLC-
Monkey P	Monkey S		Monkey P	Monkey S	Monkey P	Monkey S	Monkey P	Monkey S	Monkey P	Monkey S		Monkey P	Monkey S		Monkey P	Monkey S
-0.85	-0.6125		-0.5	0.8	0.3	0.4	-1.3	-0.4	-0.9	-1		-1.1	-0.175		-0.6	-0.675
1.1125	-0.1625		-0.375	-0.75	-0.375	-0.95	-0.175	-0.35	-0.775	-0.95		0.258333	0.65		0.425	0.525
-0.7	-1.45		-0.875	-0.025	-0.875	-1.225	-0.075	-0.225	0.525	-0.025		-0.241667	0.425		0.758333	1.3
-0.025	-1.05		-1.125	-0.45	-0.925	0.15	-0.525	-0.25	-1.325	0.15		0.141667	0.2		0.308333	1.075
-0.6625	0.0125		-0.175	-1.325	-2.375	-1.125	-0.575	0.075	-0.175	-1.125		0.691667	0.7		1.35833	0.825
-0.75	-1.775		0.15	1	0.75	-0.2	-0.25	0.4	-0.45	-1		-0.416667	-0.65		0.416667	1.85
0.75	-1.225		5.35	-0.275	2.95	-0.275	0.35	-1.475	1.15	-1.875		1.41667	-0.6		0.583333	1.4
-0.7875	-1.6125		-0.75	-0.6	-0.55	-1.6	-0.95	-0.4	-0.35	-0.6		0.15	-0.675		2.48333	0.325
-1.1375	-0.6		-0.25	-0.6	-1.65	-0.6	0.15	0	-0.45	0		-0.283333	0.4		0.05	2.025
-0.45	-1.6875		0.825	-1.775	-1.575	0.225	-1.175	-1.175	1.025	-0.575		-0.741667	0.875		0.925	0.75
-0.5	0.275		1.725	0	2.325	-0.6	0.725	0	0.925	-1		-1.04167	1.4		-0.208333	1.15
-0.025	-0.2		0.25	-0.225	-1.35	-0.225	0.45	-0.625	-1.35	0.175		-0.15	-0.7		0.183333	0.05
0.0625	0.4		4.45	0.375	5.45	-0.225	1.85	-0.225	1.25	0.575		2.91667	0.9		3.41667	1.275
-1	-0.05		-0.875	-0.3	-1.675	-0.1	-0.475	0.1	1.725	-0.3		-0.708333	0.45		0.625	0.45
-0.075	1.2625		1.575	-0.15	0.775	-0.35	-0.025	-0.15	0.375	-0.35		1.675	0.45		2.50833	1.075
-2.6625	-1		-2.425	-1.8	-1.625	-1.6	-0.625	-2	-0.825	-1.6		-1.39167	0.25		3.275	1.25
0.5375	-3.025		0.9	-1.075	-0.7	0.725	-0.9	-1.675	-0.9	-2.075		-0.0666667	-0.525		0.266667	1.475
-1.9375	0.725		1.075	-1.75	0.075	1.85	0.675	-0.15	-0.125	-0.35		1.20833	0.35		3.54167	1.225
	-2.0125			-1.575		0.025		-1.175		-1.175			-0.075			0.05
	-1.4625			0.525		0.325		0.125		-0.875			-0.025			1.6
	-0.725			0.025		-0.575		1.225		1.425			0.65			0.4
	-2.075			-0.775		-0.975		1.425		0.625			-0.075			2.675
	-1.25			1.225		0.825		-0.775		1.025			0.375			0.25
	-2.5375			0		0.4		0.8		-0.2			-0.975			1.65
	-1.7875			-0.475		-0.075		0.325		-1.075			0.15			0.65
	-1.5625			-0.7		-1.5		-0.1		0.7			-1			0.375
	-1.1875			0.975		-0.025		1.375		0.175			0.625			1.25
	-1.6125			-0.575		-1.175		-0.575		-0.575			0.075			-0.8
	-0.9375			0.2		-1		0.2		0			-0.375			2.125
	-1.975			-1.975		-0.975		-1.175		-1.775			0.025			-0.475
	-2.0375			-1.8		-1.2		0.4		0.2			-0.475			-0.1
	-1.3875			1.95		0.35		-0.45		1.15			0.925			0.425
	-1.0875			0.875		0.075		0.675		0.275			0.85			0.725
	-0.9875			-0.3		0.1		-0.3		-1.1			1.075			1.325
	0.3125			1.625		1.625		2.225		1.625			0.125			0
	-0.25			0.1		0.3		-0.5		0.1			1.25			1
	0.6			-0.175		0.025		0.625		0.625			2.85			2.475
	-1.95			-0.775		0.425		0.025		-0.975			0.55			-0.075
	-1.225			-1.55		-0.35		-0.75		-0.95			-1.35			-0.35
	-1.8375			0.8		1.2		-0.6		-0.6			-0.15			-0.275
	-1.95			-0.775		0.425		0.025		-0.975			0.55			-0.075
	-0.6625			0.475		0.875		-0.125		1.075			1.525			1.65
	-0.5875			0.175		0.175		-0.425		-0.025			-0.275			-0.15
	-1.625			-1.3		-0.7		-0.5		-0.5			-0.125			-1.25
	-0.7375			0.075		-0.125		-0.725		-1.525			0.7			-0.05
	-0.3125			-0.875		-1.275		0.525		1.125			-0.125			-1.375
	-0.1625			-0.6		0.6		1.6		1.2			-0.225			0.4
	-0.6			-0.375		0.425		0.225		0.025			2.275			1.775
	-3.0625			-1.1		-0.3		-1.5		-0.9			0.5			0.125
	-0.7625			0.05		-0.35		1.45		-0.55			-0.575			-0.075
	-1.6375			1.375		0.975		0.975		0.375			0.675			-0.325
	-0.4			-1.775		0.025		1.625		0.225			0.85			0.975

## Sheet: FigS5
Fig S5a			Fig S5b			Fig S5c					Fig S5c
# of forced abort	Δreaction time		# of forced abort	Δreaction time		Monkey P		Monkey S			HC		LC
						# of forced abort	auROC	# of forced abort	auROC		after correct	after abort	after correct	after abort
1.33333	10		4.8	0.5		6	0.473125	11	0.541562		2.2	2.2	2.2	2.2
4.57143	20		6.63636	2		1	0.44125	18	0.51375		2.2	2.2	2.2	2.2
2.71429	20		8.66667	10		8	0.480312	12	0.431875		2.2	-2.8	-2.8	2.2
7.375	16		11	0.5		2	0.460625	7	0.423438		2.2	2.2	2.2	-2.8
8.75	4		11	11.5		10	0.444375	12	0.495		7.2	2.2	2.2	2.2
9.875	10		10	2		11	0.5475	17	0.340313		2.2	-2.8	-2.8	2.2
7.33333	21		8.7	18		5	0.36	11	0.331562		2.2	-2.8	-2.8	-2.8
8.55556	20		7.6	20		2	0.494688	6	0.408438		2.2	-2.8	2.2	-2.8
8.5	12		11	4		0	0.408125	22	0.379688		2.2	-3.35	2.2	-2.8
6.14286	18		14.9	6		3	0.448437	7	0.51125		-2.8	1.65	-2.8	7.2
6.375	16.5		9.375	-15		5	0.481875	6	0.526875		-2.8	1.65	-2.8	2.2
9	16.5		18.1111	11.5		3	0.460938	2	0.417187		2.2	1.65	-2.8	7.2
4.42857	21		14.9	12.5		5	0.424687	5	0.460625		-2.8	6.65	-2.8	-2.8
9	23		8.5	6		0	0.475625	5	0.508125		-2.8	1.65	-2.8	-2.8
4	11.5		15.8889	0		1	0.26125	9	0.452188		7.2	1.65	-2.8	-2.8
1.5	12.5		9.5	-10		6	0.475625	1	0.4		-2.8	6.65	-2.8	1.65
2.33333	26		12.1667	6.5		2	0.36625	6	0.345		2.2	1.65	-2.8	1.65
3.33333	33		10.375	-29		2	0.296875	5	0.430937		2.2	1.65	2.2	1.65
3.66667	29		7.8	5				4	0.487812		-2.8	1.65	-2.8	1.65
4.25	30.5		7.63636	4				17	0.387813		-2.8	-3.35	2.2	1.65
4	38		7.54545	-1				17	0.536563		-2.8	-3.35	-2.8	-3.35
7.66667	34		7.66667	-12				17	0.3475		-2.8	1.65	2.2	-3.35
3.83333	41		6.55556	-0.5				18	0.490312		-2.8	1.65	-2.8	1.65
3.71429	31		5.36364	-6				5	0.279062		-2.8	-3.35	2.2	6.65
6	29.5		11.25	-17				5	0.469687		-2.8	1.65	-2.8	6.65
5.2	23		11.9	4.5				2	0.38		2.2	1.65	2.2	1.65
7.8	36.5		8.2	-7				13	0.448437		-2.8	-3.35	2.2	1.65
8.66667	39		9.28571	12				21	0.56375		2.2	1.65	2.2	1.65
6.2	40		16.7143	-21				8	0.319063		-2.8	-3.825	2.2	-3.35
5	37		14.375	9				12	0.5425		2.2	1.175	-2.8	6.65
7.4	43		5.88889	7				16	0.4625		-2.8	-3.825	2.2	-3.35
7.57143	43		8.42857	1				28	0.543438		2.2	1.175	-2.8	1.65
5.8	47		13.6667	16				8	0.50375		-2.8	-3.825	-2.8	1.65
4.85714	37.5		11	-16				10	0.464375		-2.8	-3.825	-2.8	1.65
5.28571	35		13.75	24.5				6	0.51125		-2.8	1.175	-2.8	1.65
8.16667	40		12.3	20.5				9	0.52375		2.2	-3.825	2.2	6.65
5.57143	47		6.36364	7				12	0.528125		-3.35	1.175	1.65	1.65
4.83333	47		6.75	5				14	0.546875		1.65	1.175	-3.35	1.175
4.25	44		5.1	-5.5				13	0.42		1.65	1.175	-3.35	1.175
7.28571	38.5		10	-5.5				8	0.510938		1.65	-3.825	1.65	1.175
7.16667	56		7.66667	2.5				14	0.546875		-3.35	1.95	-3.35	-3.825
3	49.5		11.2222	-7				11	0.503437		1.65	-3.05	6.65	-3.825
4.875	42		6.3	-1.5				21	0.495625		1.65	1.95	1.65	-3.825
8.125	47		7.7	-6.5				26	0.616563		1.65	1.95	1.65	6.175
6.83333	56		10.2222	-13				29	0.5625		1.65	-3.05	1.65	1.175
3.25	54.5		9.33333	-8.5				8	0.613125		1.65	1.95	1.65	1.175
15.4	46		11	11				7	0.451875		1.65	1.95	1.65	1.175
9.33333	44		26	-1				4	0.53375		1.65	-3.05	-3.35	6.175
3.66667	46		19.2857	11.5				3	0.53		1.65	2.075	6.65	1.175
6.66667	42		15.8889	4.5				14	0.470938		-3.35	2.075	-3.35	6.175
2.83333	45.5		23.7143	11				17	0.58125		6.65	2.075	1.65	-3.825
9.8	38		18.375	11				15	0.48125		1.65	2.075	1.65	1.175
0.875	26		3	4.5							-3.35	2.075	-3.35	-3.05
6.6	23.5		9	7.5							-3.35	2.075	-3.35	-3.05
0.6	24		3	0							1.65	-2.925	1.65	1.95
2.28571	45		4.2	2.5							1.65	2.075	-3.35	-3.05
4	43		10.1111	0							1.65	-0.4	-3.35	1.95
2.75	45.5		6.6	4.5							1.65	4.6	1.65	1.95
3.375	49		8.625	0							1.65	-0.4	-3.35	1.95
3.66667	64		6.25	-0.5							1.65	-5.4	-3.35	-3.05
6.28571	54		11.5714	21							1.65	-0.4	1.65	-3.05
6.14286	53.5		16.125	11							-3.35	-0.4	-3.35	1.95
2.8	56		15.5	-16.5							1.65	-5.4	1.65	2.075
3	56		4.8	1.5							-3.35	-0.4	1.65	2.075
2.25	56		4.125	6							6.65	-5.4	6.65	2.075
2.85714	52		5.44444	3.5							-3.35	-0.4	1.65	2.075
2	58.5		8.125	8.5							-3.35	-0.4	-3.35	2.075
2	54		11.5	9.5							1.65	-0.4	1.65	2.075
			23.8571	-2							-3.35	-5.4	-3.35	2.075
			15.8333	17.5							1.65	-0.4	1.65	-2.925
											-3.35	4.6	-3.35	2.075
											-3.35	-0.4	1.175	-2.925
											-3.35	-0.4	-3.825	-2.925
											6.65	1.525	1.175	7.075
											1.175	-3.475	-3.825	2.075
											1.175	-3.475	6.175	2.075
											1.175	-3.475	1.175	-2.925
											1.175	-3.475	-3.825	4.6
											1.175	1.525	6.175	-5.4
											1.175	-3.475	1.175	4.6
											1.175	1.525	-3.825	4.6
											1.175	1.525	6.175	-0.4
											1.175	1.525	1.175	4.6
											6.175	-3.475	6.175	-5.4
											1.175	-3.475	1.175	-5.4
											1.175	1.525	1.175	4.6
											1.175	6.525	6.175	4.6
											1.175	-3.475	6.175	14.6
											1.175	-3.475	6.175	-0.4
											1.175	1.525	6.175	-0.4
											1.175	1.525	1.175	-0.4
											1.175	-3.8	1.175	4.6
											1.175	-3.8	6.175	-0.4
											1.175	1.2	1.175	4.6
											1.175	-3.8	6.175	9.6
											1.175	-3.8	1.175	4.6
											1.175	1.2	-3.825	4.6
											1.175	-3.8	-3.825	-0.4
											1.175	-3.8	1.175	4.6
											6.175	-3.8	1.175	4.6
											6.175	1.2	1.175	1.525
											1.175	-3.8	-3.825	1.525
											1.175	-3.8	1.175	-3.475
											1.175	1.2	-3.825	6.525
											-3.825	1.2	1.175	6.525
											1.175	1.2	6.175	6.525
											1.175	-3.8	1.175	6.525
											1.175	-3.8	1.175	-3.475
											1.175	1.2	1.95	1.525
											-3.825	2.4	6.95	1.525
											1.175	2.4	1.95	-3.475
											-3.05	2.4	1.95	1.525
											-3.05	2.4	1.95	1.525
											-3.05	2.4	-3.05	1.525
											-3.05	-2.6	-3.05	1.525
											1.95	2.4	1.95	-3.475
											1.95	2.4	6.95	1.525
											1.95	7.4	1.95	-3.475
											-3.05	-2.6	1.95	-3.8
											-3.05	7.4	6.95	-3.8
											-3.05	-2.6	1.95	1.2
											1.95	2.625	1.95	-3.8
											-3.05	-2.375	-3.05	1.2
											-3.05	2.625	1.95	-3.8
											-3.05	12.625	-3.05	-3.8
											-3.05	-2.375	1.95	1.2
											1.95	2.625	1.95	6.2
											-3.05	-2.375	1.95	-3.8
											6.95	-2.375	1.95	1.2
											1.95	-2.375	1.95	2.4
											1.95	-2.375	1.95	7.4
											-3.05	2.625	1.95	-2.6
											1.95	-2.375	1.95	2.4
											1.95	2.4	-3.05	7.4
											1.95	2.4	1.95	2.4
											1.95	-2.6	1.95	-2.6
											1.95	2.4	1.95	-2.6
											1.95	2.4	1.95	-2.6
											1.95	2.4	1.95	-2.6
											1.95	2.4	1.95	-2.6
											1.95	2.4	1.95	-2.6
											1.95	2.4	1.95	-2.6
											1.95	7.4	1.95	2.4
											1.95	-1.825	1.95	-2.6
											1.95	-1.825	1.95	7.4
											1.95	-1.825	7.075	-2.6
											1.95	-1.825	-2.925	2.4
											-3.05	3.175	2.075	-2.6
											-3.05	-1.825	-2.925	-2.6
											1.95	-1.825	2.075	2.4
											-2.925	-1.825	-2.925	-2.6
											2.075	-1.825	2.075	7.4
											7.075	2.775	2.075	-2.375
											2.075	2.775	2.075	2.625
											2.075	-2.225	7.075	-2.375
											2.075	-2.225	2.075	2.625
											2.075	-2.225	-2.925	-2.375
											-2.925	-1.3	-2.925	-2.375
											-2.925	-1.3	-2.925	-2.375
											-2.925	3.7	2.075	-2.375
											2.075	-1.3	7.075	2.4
											-2.925	-2.55	-2.925	-2.6
											-2.925	-2.55	2.075	-2.6
											-2.925	-2.55	2.075	2.4
											2.075	2.45	2.075	2.4
											2.075	2.45	2.075	7.4
											2.075	-2.55	-2.925	2.4
											2.075	2.45	-2.925	3.175
											7.075	-2.55	2.075	-1.825
											2.075	-2.55	2.075	-1.825
											2.075	-2.55	2.075	-1.825
											2.075	2	-2.925	-1.825
											2.075	-3	-2.925	-2.225
											-2.925	2	2.075	2.775
											2.075	2	-2.925	2.775
											2.075	-3	2.075	2.775
											2.075	-3	2.075	-2.225
											2.075	2	2.075	2.775
											2.075	2	-2.925	3.7
											-2.925	-0.275	2.075	3.7
											-2.925	-5.275	2.075	3.7
											2.075	-0.275	-2.925	-1.3
											2.075	-0.275	-2.925	3.7
											2.075	-0.275	-5.4	-1.3
											-2.925	-0.275	-5.4	-1.3
											-2.925	-0.275	-0.4	-2.55
											-2.925	-0.275	-0.4	2.45
											-2.925	-0.275	-0.4	-2.55
											2.075	4.725	-5.4	-2.55
											-0.4	6.85	4.6	-2.55
											4.6	1.85	4.6	2.45
											-0.4	-3.15	-0.4	2.45
											-0.4	-3.15	4.6	2.45
											4.6	-3.15	4.6	2.45
											-0.4	-3.15	4.6	2.45
											-0.4	11.85	-0.4	7.45
											-0.4	1.85	4.6	2.45
											-0.4	-3.15	9.6	2
											-5.4	-3.575	4.6	-3
											-0.4	1.425	-5.4	2
											-5.4	-3.575	-0.4	2
											-0.4	1.425	-0.4	2
											-5.4	-3.575	-0.4	-0.275
											-5.4	-3.575	4.6	4.725
											-0.4	1.425	-5.4	-5.275
											-0.4	0.725	4.6	4.725
											-0.4	-4.275	-0.4	-0.275
											-0.4	0.725	-0.4	-0.275
											4.6	0.725	4.6	4.725
											9.6	-4.275	9.6	-3.15
											-0.4	0.725	-5.4	1.85
											-0.4	-4.275	-0.4	6.85
											-0.4	5.725	-0.4	-3.15
											-0.4	0.725	9.6	-3.15
											-0.4	-1.975	-0.4	-3.15
											-5.4	8.025	9.6	-3.575
											-5.4	-1.975	-0.4	-3.575
											-0.4	3.025	-0.4	-3.575
											-5.4	3.025	-3.475	-3.575
											-0.4	-1.975	6.525	1.425
											9.6	-1.975	1.525	1.425
											-0.4	3.025	1.525	-3.575
											-0.4	-1.975	1.525	1.425
											-0.4	-1.975	1.525	1.425
											-0.4	3.025	-3.475	0.725
											-0.4	-1.975	1.525	0.725
											4.6	3.025	1.525	0.725
											-0.4	-3.575	1.525	0.725
											-3.475	6.425	1.525	5.725
											-3.475	-3.575	1.525	-4.275
											1.525	1.425	1.525	0.725
											-3.475	-3.575	1.525	-4.275
											6.525	1.425	6.525	5.725
											-3.475	-3.575	1.525	-4.275
											-3.475	-3.575	1.525	0.725
											1.525	1.425	1.525	5.725
											1.525	1.425	1.525	-4.275
											1.525	-3.575	1.525	0.725
											1.525	1.425	-3.475	0.725
											-3.475	1.425	1.525	0.725
											-3.475	1.425	-3.475	-4.275
											-3.475	-3.575	1.525	0.725
											1.525	-3.575	1.525	0.725
											-3.475	6.425	6.525	5.725
											-3.475	1.425	1.525	0.725
											-3.475	-3.375	1.525	3.025
											1.525	1.625	1.525	3.025
											1.525	1.625	1.525	-1.975
											-3.475	1.625	1.525	-1.975
											1.525	-3.375	-3.475	13.025
											-3.475	-3.375	1.525	-1.975
											1.525	1.625	6.525	3.025
											-3.475	1.625	1.2	3.025
											-3.475	1.625	1.2	-1.975
											6.525	-3.375	-3.8	-1.975
											-3.475	1.625	1.2	-1.975
											1.525	1.625	1.2	-1.975
											-3.475	1.625	-3.8	-1.975
											1.525	6.625	1.2	-1.975
											1.525	11.625	-3.8	-1.975
											1.525	1.625	6.2	-1.975
											-3.475	-3.375	1.2	-1.975
											1.525	1.625	6.2	-1.975
											-3.475	1.625	-3.8	-1.975
											1.525	1.625	1.2	-1.975
											6.2	6.625	1.2	1.425
											-3.8	-3.375	1.2	1.425
											1.2	1.625	1.2	-3.575
											-3.8	1.4	6.2	1.425
											-3.8	-3.6	6.2	11.425
											-3.8	1.4	6.2	6.425
											-3.8	1.4	6.2	1.425
											-3.8	-3.6	-3.8	1.425
											1.2	1.4	-3.8	6.425
											1.2	-2.475	-3.8	-3.575
											6.2	-2.475	1.2	-3.575
											1.2	7.525	1.2	-3.575
											11.2	2.525	-3.8	-3.575
											1.2	2.525	1.2	1.425
											1.2	2.525	1.2	-3.575
											11.2	2.525	6.2	-3.575
											1.2	-2.475	1.2	-3.575
											1.2	-2.475	1.2	-3.575
											-3.8	-2.475	-3.8	1.425
											1.2	2.525	1.2	1.425
											-3.8	-2.475	1.2	-3.575
											-3.8	-2.475	1.2	11.425
											1.2	2.525	-2.6	1.625
											6.2	2.525	2.4	-3.375
											-3.8	-2.475	7.4	1.625
											-3.8	-2.5	2.4	-3.375
											1.2	-2.5	2.4	1.625
											-3.8	-2.5	2.4	-3.375
											-3.8	2.5	2.4	-3.375
											-3.8	-2.5	7.4	-3.375
											1.2	-2.5	7.4	1.625
											1.2	-2.5	2.4	1.625
											6.2	2.5	7.4	1.625
											1.2	-2.5	7.4	1.625
											2.4	-2.5	7.4	1.625
											2.4	-2.5	2.4	1.625
											-2.6	-2.5	2.4	6.625
											-2.6	2.5	2.4	1.625
											-2.6	2.5	-2.6	1.625
											-2.6	2.375	2.4	-3.375
											-2.6	-2.625	-2.6	1.625
											-2.6	2.375	-2.6	1.625
											7.4	2.375	2.4	1.625
											2.4	2.375	7.4	1.625
											2.4	2.375	-2.6	-3.375
											7.4	2.375	2.4	-3.375
											-2.6	-2.625	7.4	6.4
											2.4	-2.625	2.4	1.4
											2.4	2.375	-2.6	6.4
											2.4	-2.625	2.4	1.4
											2.4	7.375	-2.6	-3.6
											2.4	-2.625	2.4	1.4
											2.4	-2.625	-2.6	1.4
											2.4	2.375	-2.6	-3.6
											2.4	-2.625	2.4	-3.6
											-2.6	2.375	-2.6	1.4
											-2.6	2.375	-2.6	-2.475
											-2.6	2.375	-2.6	2.525
											-2.6	-2.625	-2.6	2.525
											-2.6	1.825	-2.6	-2.475
											-2.6	-3.175	-2.6	2.525
											-2.6	11.825	2.625	2.525
											2.4	-3.175	-2.375	-2.475
											-2.6	1.825	-2.375	-2.475
											7.4	6.825	2.625	2.525
											-2.6	1.825	2.625	-2.475
											2.4	1.825	2.625	-2.475
											2.4	1.825	-2.375	2.5
											-2.6	-3.175	2.625	-2.5
											-2.6	-3.175	2.625	2.5
											-2.6	1.825	2.625	2.375
											-2.6	-3.175	-2.375	2.375
											-2.6	0	-2.375	2.375
											-2.6	5	-2.375	2.375
											2.625	5	-2.375	2.375
											-2.375	0	2.625	12.375
											7.625	0	-2.375	2.375
											2.625	5	-2.375	2.375
											2.625	0	-2.375	2.375
											2.625	0	2.625	2.375
											2.625	0	7.625	-2.625
											2.625	0	2.625	-2.625
											2.625	5	-2.375	2.375
											-2.375	0.025	2.625	2.375
											-2.375	0.025	2.625	2.375
											-2.375	0.025	7.625	-3.175
											-2.375	0.025	-2.375	1.825
											2.625	0.025	2.625	-3.175
											2.625	5.025	7.625	1.825
											-2.375	-4.975	7.625	-3.175
											-2.375	0.025	2.625	-3.175
											2.625	0.025	-2.375	-3.175
											-2.375	-4.975	2.625	1.825
											-2.375	-4.975	2.625	-3.175
											-2.375	0.025	-2.375	1.825
											2.625	0.025	-2.375	1.825
											7.625	5.025	-2.375	6.825
											7.625	0.025	-2.375	1.825
											2.625	0.025	-2.375	-3.175
											2.625	0.025	2.4	-3.175
											-2.375	0.025	-2.6	1.825
											-2.375	0.025	-2.6	-3.175
											2.625	0.025	-2.6	1.825
											-2.375	0.025	2.4	-3.175
											-2.375	5.025	7.4	1.825
											-2.375	-3.6	7.4	6.825
											-2.375	1.4	7.4	-3.175
											7.625	-3.6	-2.6	-3.175
											-2.375	1.4	2.4	0
											-2.375	-3.6	-2.6	0
											-2.375	-3.6	7.4	0
											2.625	-3.6	-2.6	5
											-2.6	1.4	-2.6	-5
											2.4	-3.6	-2.6	0
											-2.6	-3.6	-2.6	0
											-2.6	-3.6	-2.6	-5
											2.4	-3.6	-2.6	5
											-2.6	-3.6	2.4	-5
											-2.6	1.4	-2.6	-5
											-2.6	1.4	-2.6	0
											2.4	1.4	2.4	0.025
											-2.6	-3.6	2.4	-4.975
											-2.6	1.4	-2.6	-4.975
											-2.6	6.4	2.4	0.025
											2.4	-3.6	-2.6	-4.975
											2.4	-3.6	2.4	5.025
											2.4	1.4	-2.6	5.025
											2.4	6.4	7.4	-4.975
											7.4	-3.6	-2.6	-4.975
											2.4	-3.6	2.4	0.025
											-2.6	-3.6	2.4	0.025
											2.4	6.4	2.4	0.025
											2.4	1.4	7.4	-3.6
											2.4	2.55	2.4	-3.6
											-2.6	2.55	2.4	1.4
											2.4	-2.45	2.4	-3.6
											-2.6	2.55	2.4	1.4
											-2.6	-2.45	7.4	-3.6
											7.4	7.55	3.175	1.4
											7.4	2.55	3.175	1.4
											2.4	-2.45	-1.825	-3.6
											2.4	2.55	-1.825	-3.6
											2.4	-2.45	3.175	-3.6
											-2.6	7.55	3.175	1.4
											2.4	2.55	-1.825	-3.6
											7.4	2.55	-1.825	1.4
											2.4	-2.45	-1.825	1.4
											-2.6	2.55	-1.825	1.4
											7.4	7.55	3.175	1.4
											2.4	2.55	-1.825	-3.6
											2.4	-2.45	-1.825	2.55
											2.4	2.55	-1.825	2.55
											-1.825	-2.45	-1.825	-2.45
											-1.825	-2.45	3.175	-2.45
											-1.825	2.55	-1.825	-2.45
											-1.825	-2.45	3.175	-2.45
											-1.825	2.55	-1.825	2.55
											-1.825	2.55	-1.825	2.55
											-1.825	-2.45	3.175	2.55
											-1.825	-2.45	-1.825	-2.45
											-1.825	2.55	-1.825	7.55
											-1.825	-2.45	-1.825	2.55
											-1.825	2.55	3.175	-2.45
											-1.825	-2.45	-1.825	-2.45
											-1.825	2.475	3.175	-2.45
											3.175	2.475	3.175	2.55
											-1.825	-2.525	3.175	-2.45
											8.175	-2.525	-1.825	2.55
											-1.825	2.475	3.175	-2.45
											-1.825	2.475	-1.825	2.55
											3.175	2.475	-1.825	2.55
											3.175	-2.525	-1.825	-2.45
											-1.825	2.475	3.175	-2.45
											-1.825	2.475	-1.825	-2.45
											3.175	2.475	3.175	-2.45
											3.175	-2.525	-2.225	-2.45
											-1.825	2.475	2.775	-2.45
											-1.825	-2.525	-2.225	2.55
											3.175	-2.525	2.775	-2.45
											-1.825	2.475	-2.225	2.55
											8.175	2.475	2.775	2.55
											-1.825	2.475	-2.225	-2.45
											-1.825	-2.525	2.775	-2.45
											3.175	-2.525	2.775	2.55
											-1.825	-2.525	-2.225	2.55
											-1.825	-2.525	2.775	-2.45
											-1.825	1.7	2.775	-2.45
											-1.825	1.7	-2.225	-2.45
											-1.825	1.7	-2.225	2.475
											-1.825	-3.3	-2.225	-2.525
											2.775	1.7	-2.225	-2.525
											2.775	1.7	2.775	2.475
											7.775	-3.3	-2.225	2.475
											-2.225	1.7	2.775	2.475
											-2.225	-3.3	2.775	2.475
											-2.225	1.7	2.775	-2.525
											7.775	1.7	2.775	2.475
											-2.225	1.7	7.775	2.475
											-2.225	1.7	2.775	2.475
											2.775	11.7	-2.225	2.475
											2.775	1.7	7.775	2.475
											-2.225	1.7	2.775	-2.525
											-2.225	6.7	-2.225	2.475
											-2.225	1.625	2.775	2.475
											-2.225	1.625	-2.225	-2.525
											2.775	1.625	-2.225	1.7
											-2.225	-3.375	2.775	1.7
											2.775	-3.375	2.775	1.7
											-2.225	-3.375	2.775	-3.3
											-2.225	-3.375	-2.225	1.7
											2.775	1.625	2.775	-3.3
											-2.225	-3.375	2.775	1.7
											2.775	-3.375	2.775	1.7
											-2.225	1.625	2.775	1.7
											2.775	1.625	3.7	-3.3
											2.775	-3.375	-1.3	1.7
											-2.225	1.625	-1.3	1.7
											7.775	3.5	-1.3	1.7
											2.775	-1.5	-1.3	-3.3
											2.775	-1.5	-1.3	1.7
											-2.225	3.5	-1.3	-3.3
											2.775	8.5	-1.3	-3.375
											-2.225	-1.5	-1.3	1.625
											2.775	3.5	3.7	1.625
											2.775	3.5	-1.3	-3.375
											2.775	-1.5	-1.3	-3.375
											2.775	-1.5	-1.3	1.625
											-1.3	-1.5	8.7	-3.375
											-1.3	3.5	-1.3	1.625
											-1.3	3.5	-1.3	1.625
											-1.3	-1.5	3.7	1.625
											-1.3	-1.5	3.7	-3.375
											3.7	3.225	-1.3	-1.5
											3.7	3.225	-1.3	-1.5
											-1.3	3.225	3.7	3.5
											3.7	8.225	-1.3	-1.5
											3.7	3.225	-1.3	3.5
											-1.3	8.225	-1.3	-1.5
											-1.3	8.225	-1.3	3.5
											3.7	-1.775	3.7	-1.5
											-1.3	8.225	-1.3	3.5
											-1.3	3.225	-1.3	3.5
											3.7	-1.775	3.7	3.225
											-1.3	-1.775	-1.3	-1.775
											3.7	-1.775	-1.3	3.225
											-1.3	3.225	3.7	-1.775
											-1.3	3.225	3.7	3.225
											-1.3	-1.775	-1.3	-1.775
											-1.3	-2.575	-1.3	8.225
											-1.3	-2.575	-1.3	3.225
											-1.3	-2.575	-1.3	3.225
											3.7	7.425	3.7	-1.775
											-1.3	-2.575	3.7	3.225
											-1.3	2.425	-2.55	3.225
											3.7	-2.575	2.45	-1.775
											-1.3	-2.575	2.45	2.425
											-1.3	-2.575	-2.55	7.425
											3.7	-2.575	-2.55	-2.575
											-1.3	2.425	7.45	-2.575
											3.7	-2.575	2.45	-2.575
											-1.3	-2.575	-2.55	2.425
											-1.3	4.65	2.45	-2.575
											-1.3	-0.35	-2.55	-2.575
											-1.3	-0.35	2.45	-2.575
											3.7	-0.35	7.45	2.425
											3.7	-0.35	-2.55	-2.575
											2.45	-0.35	2.45	2.425
											2.45	-0.35	7.45	-2.575
											2.45	4.65	-2.55	2.425
											2.45	-0.35	2.45	-2.575
											2.45	-0.35	7.45	-2.575
											-2.55	-5.35	2.45	-2.575
											7.45	-5.35	2.45	4.65
											-2.55	-0.35	-2.55	-0.35
											-2.55	-0.35	2.45	-0.35
											2.45	-0.35	2.45	4.65
											-2.55	-5.35	2.45	4.65
											-2.55	-0.35	-2.55	-0.35
											2.45	-0.4	-2.55	-0.35
											2.45	4.6	2.45	4.65
											-2.55	-0.4	-2.55	-0.35
											-2.55	-0.4	2.45	-0.35
											2.45	-0.4	-2.55	4.65
											-2.55	-0.4	-2.55	4.65
											7.45	-0.4	2.45	-0.35
											-2.55	-0.4	-2.55	-0.35
											2.45	-0.4	-2.55	-0.35
											2.45	4.6	-2.55	-5.35
											-2.55	4.6	7.45	-0.35
											2.45	-0.4	2.45	-0.35
											-2.55	-0.4	2.45	4.6
											2.45	-0.4	2	-0.4
											2.45	-2.575	2	-0.4
											2.45	-2.575	2	-0.4
											7.45	-2.575	2	-0.4
											-2.55	7.425	2	-0.4
											2.45	-2.575	2	4.6
											7.45	2.425	-3	-0.4
											-2.55	-2.575	2	-0.4
											-2.55	-2.575	-3	-5.4
											-2.55	-2.575	2	-0.4
											2.45	-2.575	-3	2.425
											2.45	2.425	2	7.425
											-2.55	-2.575	2	-2.575
											2	-2.575	2	-2.575
											-3	3.275	2	-2.575
											-3	3.275	2	2.425
											2	-1.725	2	-2.575
											2	3.275	-3	-2.575
											2	-1.725	2	-2.575
											2	-1.725	2	2.425
											2	3.275	2	-2.575
											-3	-1.725	2	2.425
											2	3.275	2	-2.575
											-3	-1.725	2	2.425
											-3	3.275	2	-2.575
											2	-1.725	2	-2.575
											2	-1.725	2	-2.575
											2	-1.725	2	3.275
											-3	3.275	2	3.275
											2	3.275	-3	13.275
											-3	-1.725	2	3.275
											2	-1.725	2	3.275
											2	3.275	2	3.275
											-3	3.275	2	3.275
											2	3.275	2	-1.725
											2	-1.725	2	-1.725
											-3	13.275	-3	-1.725
											2	3.275	2	8.275
											2	3.275	4.725	-1.725
											-3	-2.025	-0.275	8.275
											2	2.975	9.725	-1.725
											2	-2.025	-0.275	-1.725
											-3	-2.025	-0.275	-1.725
											2	2.975	-5.275	-1.725
											2	2.975	-0.275	7.975
											2	-2.025	-0.275	-2.025
											-3	2.975	-5.275	2.975
											2	2.975	4.725	2.975
											2	-2.025	4.725	2.975
											4.725	2.975	-0.275	-2.025
											-0.275	-2.025	-0.275	-2.025
											-5.275	2.975	-0.275	-2.025
											-0.275	-2.025	-0.275	-2.025
											-0.275	1.5	-0.275	2.975
											-5.275	1.5	-0.275	2.975
											-0.275	1.5	-5.275	-2.025
											-0.275	1.5	-0.275	-2.025
											-0.275	-3.5	-0.275	-2.025
											-5.275	1.5	-0.275	-2.025
											4.725	1.5	-0.275	-2.025
											-5.275	1.5	4.725	-2.025
											-0.275	1.5	4.725	-2.025
											-0.275	1.5	-0.275	-2.025
											-0.275	6.5	4.725	-2.025
											-0.275	1.5	-0.275	-2.025
											-0.275	1.5	4.725	-2.025
											-0.275	-3.5	4.725	2.975
											-0.275	1.5	-0.275	-2.025
											-0.275	-3.5	-0.275	-3.5
											-0.275	1.5	-0.275	1.5
											-0.275	-3.5	4.725	1.5
											-0.275	1.5	-0.275	1.5
											-0.275	1.5	4.725	-3.5
											-5.275	-3.5	-0.275	1.5
											4.725	-3.5	4.725	1.5
											-0.275	1.5	4.725	1.5
											-5.275	1.5	4.725	-3.5
											-0.275	2.075	21.85	1.5
											-0.275	2.075	1.85	1.5
											4.725	-2.925	6.85	1.5
											-5.275	-2.925	1.85	-3.5
											-0.275	-2.925	1.85	-3.5
											-0.275	-2.925	1.85	-3.5
											-0.275	-2.925	-3.15	-3.5
											4.725	-2.925	11.85	-3.5
											11.85	2.075	1.85	1.5
											6.85	-2.925	1.85	-3.5
											11.85	2.075	-3.15	-3.5
											1.85	2.075	-3.15	-3.5
											-3.15	7.075	6.85	-3.5
											-3.15	2.075	1.85	1.5
											-3.15	-2.925	-3.15	1.5
											-3.15	7.075	-3.15	-3.5
											1.85	2.075	1.85	1.5
											6.85	-2.925	16.85	1.5
											-3.15	-2.925	-3.15	-3.5
											1.85	2.075	-3.15	-3.5
											11.85	-2.925	-3.15	1.5
											-3.15	-2.925	-3.15	-3.5
											-3.15	2.125	1.85	-3.5
											1.85	-2.875	1.85	2.075
											1.85	-2.875	6.85	-2.925
											-3.15	-2.875	1.85	-2.925
											6.85	2.125	-3.15	2.075
											-3.15	2.125	1.85	2.075
											-3.15	-2.875	1.85	2.075
											-3.15	2.125	-3.15	2.075
											-3.15	-2.875	1.85	2.075
											-3.15	-3.6	-3.15	2.075
											-3.15	1.4	-3.15	2.075
											1.85	1.4	6.85	-2.925
											1.85	1.4	1.85	-2.925
											-3.15	-3.6	1.85	2.075
											1.85	1.4	-3.15	-2.925
											-3.15	-3.6	-3.15	-2.925
											-3.15	-3.6	1.425	-2.925
											-3.15	1.025	1.425	-2.925
											1.85	1.025	1.425	2.075
											-3.15	6.025	1.425	7.075
											-3.15	1.025	1.425	-2.925
											-3.15	6.025	1.425	2.075
											1.85	6.025	1.425	2.075
											1.85	1.025	1.425	2.075
											-3.15	6.025	1.425	-2.925
											-3.575	1.025	-3.575	2.075
											1.425	6.025	1.425	2.075
											1.425	1.025	-3.575	-2.925
											1.425	6.025	-3.575	2.075
											1.425	1.025	1.425	2.075
											1.425	1.025	-3.575	-2.925
											1.425	1.025	1.425	2.075
											1.425	1.025	1.425	-2.925
											-3.575	-3.975	1.425	-2.925
											1.425	16.025	1.425	-2.925
											6.425	6.025	1.425	2.125
											1.425	0.5	1.425	-2.875
											1.425	0.5	1.425	-2.875
											-3.575	-4.5	-3.575	2.125
											1.425	5.5	1.425	-2.875
											1.425	5.5	1.425	-2.875
											1.425	5.5	1.425	7.125
											-3.575	5.5	-3.575	-2.875
											1.425	0.5	-3.575	-2.875
											-3.575	-2.95	6.425	2.125
											-3.575	2.05	1.425	-2.875
											1.425	2.05	1.425	-2.875
											-3.575	-2.95	1.425	1.4
											-3.575	-2.95	1.425	-3.6
											1.425	-2.95	-3.575	-3.6
											1.425	2.05	1.425	-3.6
											1.425	2.05	-4.275	6.4
											-3.575	-2.95	10.725	1.4
											1.425	-2.95	0.725	1.4
											1.425	-2.95	0.725	11.4
											1.425	-2.95	10.725	1.4
											-3.575	-2.95	0.725	6.4
											1.425	-2.95	5.725	6.4
											1.425	-2.95	0.725	6.025
											1.425	-2.95	0.725	6.025
											1.425	-2.95	0.725	1.025
											1.425	-2.95	5.725	6.025
											1.425	-2.95	0.725	1.025
											0.725	-2.95	0.725	6.025
											0.725	2.175	5.725	0.5
											0.725	2.175	-4.275	0.5
											5.725	2.175	0.725	0.5
											0.725	-2.825	5.725	0.5
											0.725	-2.825	5.725	-4.5
											-4.275	-2.825	0.725	0.5
											0.725	-2.825	0.725	-4.5
											0.725	2.175	-4.275	-2.95
											5.725	-2.825	-4.275	2.05
											-4.275	2.175	-4.275	-2.95
											0.725	2.175	5.725	-2.95
											-4.275	-2.825	5.725	-2.95
											-4.275	2.175	0.725	2.05
											0.725	-2.825	0.725	-2.95
											-4.275	2.175	0.725	7.05
											0.725	-2.825	0.725	-2.95
											-4.275	-2.825	0.725	2.05
											0.725	-2.825	-4.275	-2.95
											0.725	-2.825	0.725	-2.95
											0.725	2.175	0.725	-2.95
											-4.275	2.175	0.725	-2.95
											0.725	-2.825	0.725	2.05
											-4.275	-2.825	-4.275	-2.95
											5.725	2.175	-1.975	-2.95
											-4.275	0.225	-1.975	-2.95
											0.725	-4.775	3.025	-2.95
											5.725	-4.775	-1.975	-2.95
											0.725	-4.775	3.025	2.175
											0.725	10.225	-1.975	-2.825
											0.725	-4.775	-1.975	2.175
											0.725	-4.775	3.025	2.175
											-4.275	5.225	-1.975	-2.825
											0.725	5.225	-1.975	2.175
											-4.275	5.225	-1.975	-2.825
											5.725	-4.775	-1.975	-2.825
											0.725	0.225	3.025	2.175
											5.725	-4.775	-1.975	2.175
											3.025	0.225	3.025	2.175
											3.025	5.225	13.025	-2.825
											3.025	-4.775	-1.975	2.175
											8.025	-4.775	-1.975	2.175
											3.025	0.225	3.025	-2.825
											3.025	0.225	3.025	-2.825
											-1.975	0.225	3.025	2.175
											3.025	-4.1	-1.975	-2.825
											-1.975	-4.1	-1.975	-2.825
											-1.975	2.56667	-1.975	-2.825
											3.025	-4.1	-1.975	2.175
											-1.975	-4.1	-1.975	-2.825
											8.025	2.56667	3.025	0.225
											-1.975	2.56667	-1.975	5.225
											-1.975	-4.1	3.025	5.225
											-1.975	-4.1	-1.975	5.225
											-1.975	-4.1	-1.975	0.225
											3.025	-4.1	-1.975	-4.775
											-1.975	-4.1	-1.975	0.225
											3.025	2.56667	-1.975	0.225
											3.025	-4.1	-1.975	-4.775
											-1.975	-4.1	8.025	5.225
											-1.975	-4.1	1.425	5.225
											3.025	-4.1	1.425	0.225
											-1.975	-4.1	-3.575	0.225
											-1.975	2.56667	-3.575	5.225
											-1.975	2.56667	6.425	10.225
											-1.975	2.56667	-3.575	10.225
											-1.975	-4.1	-3.575	5.225
											-1.975	-4.1	6.425	0.225
											-1.975	-4.1	1.425	-4.775
											-1.975	-4.1	1.425	9.23333
											8.025	-3.575	-3.575	2.56667
											-1.975	3.09167	-3.575	-4.1
											-1.975	3.09167	6.425	-4.1
											3.025	-3.575	6.425	-4.1
											-1.975	-3.575	11.425	2.56667
											-3.575	3.09167	-3.575	-4.1
											1.425	-3.575	1.425	-4.1
											-3.575	-3.575	-3.575	-4.1
											1.425	-3.575	6.425	-4.1
											-3.575	-3.575	11.425	2.56667
											1.425	3.09167	1.425	9.23333
											1.425	9.75833	-3.575	2.56667
											1.425	3.09167	1.425	2.56667
											1.425	3.09167	1.425	2.56667
											-3.575	-3.575	6.425	-4.1
											1.425	9.75833	-3.575	2.56667
											1.425	-3.575	6.425	-4.1
											1.425	-3.575	-3.575	2.56667
											-3.575	3.09167	1.425	-4.1
											1.425	1.59167	1.425	2.56667
											1.425	-5.075	6.425	-4.1
											-3.575	-5.075	11.425	2.56667
											1.425	-5.075	1.425	-4.1
											-3.575	1.59167	6.425	2.56667
											-3.575	1.59167	1.625	2.56667
											-3.575	8.25833	1.625	-4.1
											1.425	1.59167	-3.375	-4.1
											1.425	1.59167	1.625	2.56667
											-3.575	-5.075	-3.375	-4.1
											1.425	-5.075	1.625	-4.1
											1.425	10.8083	-3.375	-4.1
											1.425	-2.525	1.625	-4.1
											1.425	-2.525	1.625	2.56667
											-3.575	-2.525	6.625	2.56667
											-3.575	-2.525	1.625	-4.1
											1.425	4.14167	1.625	-4.1
											6.425	-2.525	1.625	-4.1
											6.425	-2.525	1.625	-4.1
											-3.575	4.14167	-3.375	2.56667
											6.625	-2.525	1.625	-4.1
											-3.375	4.14167	1.625	-4.1
											1.625	-2.525	1.625	2.56667
											1.625	4.14167	1.625	-4.1
											-3.375	4.14167	6.625	9.23333
											1.625	-2.525	-3.375	-4.1
											1.625	4.14167	-3.375	-4.1
											-3.375	4.14167	-3.375	2.56667
											6.625	-2.525	1.625	2.56667
											-3.375	-2.525	1.625	-4.1
											-3.375	4.14167	1.625	-4.1
											-3.375	-2.525	1.625	-4.1
											-3.375	-2.525	6.625	-4.1
											-3.375	8.35833	-3.375	2.56667
											1.625	-4.975	1.625	2.56667
											-3.375	1.69167	-3.375	9.23333
											11.625	1.69167	1.625	2.56667
											1.625	8.35833	1.625	2.56667
											1.625	-4.975	1.625	-4.1
											-3.375	-4.975	1.4	2.56667
											-3.375	-4.975	1.4	2.56667
											11.625	1.69167	-3.6	2.56667
											1.625	1.69167	6.4	-4.1
											-3.375	2.41667	1.4	9.23333
											-3.375	-4.25	1.4	9.23333
											-3.375	-4.25	6.4	2.56667
											-3.375	-4.25	1.4	2.56667
											-3.375	9.08333	1.4	-4.1
											1.625	2.41667	1.4	-4.1
											-3.375	-4.25	1.4	-4.1
											6.625	-4.25	1.4	-4.1
											-3.375	2.41667	1.4	-4.1
											1.625	2.41667	1.4	-4.1
											1.625	2.41667	6.4	9.23333
											-3.6	-4.25	1.4	-4.1
											-3.6	2.41667	1.4	2.56667
											-3.6	2.41667	1.4	-4.1
											-3.6	-4.25	-3.6	2.56667
											-3.6	-4.25	1.4	2.56667
											-3.6	2.41667	1.4	2.56667
											-3.6	2.41667	1.4	-4.1
											1.4	2.41667	1.4	-4.1
											1.4	9.08333	1.4	-4.1
											1.4	9.08333	1.4	-4.1
											-3.6	9.08333	1.4	-4.1
											-3.6	-4.25	1.4	2.56667
											-3.6	2.41667	1.4	-4.1
											-3.6	2.41667	1.4	-4.1
											1.4	-4.25	1.4	-4.1
											1.4	1.31667	6.4	2.56667
											1.4	-5.35	-3.6	-4.1
											1.4	1.31667	6.4	-4.1
											1.4	-5.35	1.4	2.56667
											1.4	-5.35	1.4	-4.1
											1.4	-5.35	17.525	-4.1
											1.4	-5.35	-2.475	-4.1
											1.4	-5.35	-2.475	-4.1
											-3.6	1.31667	2.525	2.56667
											1.4	1.31667	-2.475	9.23333
											-3.6	1.31667	-2.475	3.09167
											-3.6	1.31667	-2.475	3.09167
											-3.6	1.31667	2.525	-3.575
											1.4	1.31667	2.525	3.09167
											1.4	7.98333	2.525	3.09167
											-3.6	1.31667	2.525	3.09167
											1.4	1.31667	2.525	3.09167
											1.4	-5.35	2.525	3.09167
											-3.6	3.21667	2.525	9.75833
											-3.6	-3.45	2.525	-3.575
											1.4	2.09167	2.525	3.09167
											1.4	2.09167	2.525	3.09167
											-2.475	-4.575	-2.475	-3.575
											7.525	-4.575	2.525	3.09167
											-2.475	-4.575	2.525	1.59167
											-2.475	8.75833	2.525	1.59167
											2.525	-4.575	-2.475	1.59167
											-2.475	2.09167	7.525	8.25833
											-2.475	-4.575	-2.475	1.59167
											2.525	-4.575	2.525	4.14167
											-2.475	2.09167	-2.475	4.14167
											2.525	-4.575	2.525	-2.525
											2.525	-4.575	-2.475	-2.525
											-2.475	2.09167	2.525	-2.525
											2.525	-1.875	-2.475	-2.525
											-2.475	-1.875	-2.475	-2.525
											-2.475	4.79167	2.525	4.14167
											-2.475	4.79167	2.525	4.14167
											-2.475	-1.875	-2.475	-2.525
											2.525	-1.875	-2.475	-2.525
											2.525	-1.875	7.5	4.14167
											2.525	-1.875	-2.5	4.14167
											2.525	-1.875	2.5	8.35833
											2.525	-1.875	2.5	1.69167
											2.525	-1.875	-2.5	1.69167
											2.525	-1.875	-2.5	-4.975
											-2.475	-4.15	2.5	1.69167
											2.525	-4.15	-2.5	-4.975
											-2.475	-4.15	2.5	8.35833
											2.525	2.51667	-2.5	-4.975
											-2.475	2.51667	-2.5	-4.975
											2.525	2.51667	-2.5	1.69167
											2.525	2.51667	-2.5	1.69167
											2.525	-1.75	2.5	-4.975
											-2.475	-1.75	-2.5	8.35833
											-2.475	-1.75	-2.5	1.69167
											2.525	-1.75	2.5	8.35833
											-2.475	4.91667	2.5	-4.975
											-2.475	11.5833	-2.5	8.35833
											-2.5	4.91667	2.5	-4.975
											-2.5	-3.875	-2.5	-4.975
											-2.5	-3.875	2.5	1.69167
											2.5	2.79167	-2.5	-4.975
											-2.5	-3.875	2.5	-4.975
											-2.5	2.79167	2.5	1.69167
											-2.5	-3.875	2.5	1.69167
											-2.5	2.79167	2.5	2.41667
											-2.5	-3.875	2.5	-4.25
											2.5	-3.875	2.5	2.41667
											-2.5	2.79167	-2.5	2.41667
											2.5	2.79167	-2.5	2.41667
											-2.5	-3.875	-2.5	2.41667
											2.5	-3.875	7.5	-4.25
											-2.5	-3.875	2.5	-4.25
											-2.5	-3.875	-2.5	-4.25
											2.5	-3.875	2.5	-4.25
											2.5	2.79167	2.5	-4.25
											-2.5	9.45833	-2.5	-4.25
											2.5	2.79167	-2.625	-4.25
											2.5	-3.875	2.375	-4.25
											2.5	-3.875	2.375	2.41667
											-2.5	2.79167	2.375	-4.25
											-2.5	2.79167	2.375	2.41667
											-2.5	-3.875	-2.625	9.08333
											2.5	-3.875	-2.625	2.41667
											-2.5	-1.825	-2.625	2.41667
											2.5	-1.825	-2.625	-4.25
											2.5	-1.825	-2.625	-4.25
											2.5	4.84167	2.375	-4.25
											-2.5	4.84167	2.375	2.41667
											-2.5	4.84167	2.375	-4.25
											-2.5	4.84167	-2.625	-4.25
											-2.5	4.84167	2.375	2.41667
											-2.5	-1.825	2.375	-4.25
											-2.5	4.84167	2.375	-4.25
											-2.625	-1.825	7.375	2.41667
											-2.625	4.84167	-2.625	2.41667
											2.375	-5.225	2.375	2.41667
											-2.625	-5.225	2.375	-4.25
											-2.625	1.44167	-2.625	2.41667
											2.375	1.44167	2.375	2.41667
											2.375	1.44167	-2.625	-4.25
											2.375	-5.225	2.375	9.08333
											-2.625	1.44167	2.375	2.41667
											2.375	1.44167	-2.625	2.41667
											2.375	-3.9	2.375	-4.25
											2.375	2.76667	2.375	2.41667
											-2.625	-3.9	2.375	2.41667
											2.375	-3.9	2.375	-4.25
											2.375	9.43333	2.375	2.41667
											2.375	2.76667	-2.625	-4.25
											-2.625	2.76667	-2.625	-4.25
											-2.625	-3.9	2.375	2.41667
											-2.625	2.76667	2.375	2.41667
											-2.625	2.76667	-2.625	2.41667
											-2.625	2.76667	2.375	-4.25
											-2.625	2.76667	6.825	9.08333
											2.375	-3.9	1.825	2.41667
											-2.625	2.76667	1.825	2.41667
											2.375	-3.9	-3.175	2.41667
											2.375	-5.125	1.825	-4.25
											7.375	-5.125	1.825	-4.25
											7.375	-5.125	-3.175	2.41667
											2.375	1.54167	1.825	-4.25
											-2.625	1.54167	1.825	2.41667
											-2.625	1.54167	1.825	9.08333
											2.375	1.54167	-3.175	9.08333
											-3.175	1.54167	1.825	2.41667
											1.825	1.54167	-3.175	-4.25
											1.825	1.54167	-3.175	-4.25
											1.825	1.54167	-3.175	-4.25
											1.825	1.54167	-3.175	2.41667
											1.825	1.54167	-3.175	1.31667
											1.825		6.825	-5.35
											1.825		1.825	1.31667
											-3.175		-3.175	1.31667
											-3.175		1.825	1.31667
											1.825		-3.175	1.31667
											1.825		1.825	7.98333
											-3.175		-3.175	1.31667
											1.825		-3.175	-5.35
											-3.175		-3.175	1.31667
											-3.175		1.825	1.31667
											-3.175		1.825	1.31667
											-3.175		-3.175	7.98333
											-3.175		-3.175	-5.35
											-3.175		1.825	1.31667
											-3.175		-3.175	1.31667
											-3.175		-3.175	1.31667
											-3.175		6.825	7.98333
											-3.175		-3.175	-3.45
											1.825		1.825	9.88333
											6.825		-3.175	-3.45
											1.825		-3.175	3.21667
											-3.175		0	3.21667
											-3.175		0	3.21667
											1.825		0	-3.45
											1.825		5	-3.45
											6.825		5	3.21667
											-3.175		0	3.21667
											1.825		5	-3.45
											-3.175		0	9.88333
											0		5	3.21667
											-5		0	8.75833
											-5		5	-4.575
											-5		5	-4.575
											0		0	2.09167
											-5		5	2.09167
											0		10	2.09167
											0		0	2.09167
											5		0	2.09167
											-5		0	-4.575
											0		10	2.09167
											0		5	8.75833
											10		0	2.09167
											0		5	-4.575
											0		0	-4.575
											-5		0	-4.575
											-5		0	8.75833
											0		0	8.75833
											0		5	2.09167
											0		5	15.425
											0		5	-4.575
											-5		5	-4.575
											-5		5	-4.575
											0		0	-4.575
											0		5	-4.575
											0		0	-4.575
											5		5	4.79167
											5		5	-1.875
											5		-4.975	-1.875
											0		-4.975	-1.875
											5		0.025	-1.875
											-5		0.025	4.79167
											0		0.025	4.79167
											-5		5.025	4.79167
											0		-4.975	2.51667
											0		-4.975	-4.15
											-5		0.025	2.51667
											0.025		-4.975	-4.15
											0.025		0.025	2.51667
											5.025		0.025	-4.15
											0.025		-4.975	-4.15
											-4.975		0.025	-4.15
											0.025		5.025	-4.15
											0.025		0.025	2.51667
											0.025		5.025	2.51667
											0.025		5.025	9.18333
											-4.975		5.025	9.18333
											0.025		0.025	4.91667
											-4.975		-4.975	4.91667
											-4.975		0.025	4.91667
											0.025		5.025	11.5833
											0.025		0.025	-1.75
											0.025		0.025	4.91667
											0.025		5.025	4.91667
											5.025		0.025	4.91667
											0.025		0.025	4.91667
											5.025		0.025	-1.75
											5.025		-4.975	-1.75
											0.025		0.025	-1.75
											5.025		5.025	4.91667
											0.025		0.025	2.79167
											0.025		-4.975	-3.875
											0.025		0.025	-3.875
											0.025		-4.975	-3.875
											0.025		0.025	2.79167
											-4.975		0.025	-3.875
											0.025		0.025	9.45833
											0.025		6.4	-3.875
											0.025		1.4	9.45833
											-4.975		1.4	2.79167
											-4.975		1.4	-3.875
											0.025		1.4	2.79167
											5.025		1.4	9.45833
											6.4		-3.6	-3.875
											6.4		-3.6	-3.875
											-3.6		1.4	2.79167
											1.4		-3.6	4.84167
											1.4		1.4	-1.825
											1.4		1.4	-1.825
											-3.6		1.4	-1.825
											1.4		-3.6	-1.825
											-3.6		6.4	-1.825
											-3.6		-3.6	-1.825
											-3.6		1.4	4.84167
											1.4		1.4	11.5083
											-3.6		-3.6	4.84167
											-3.6		-3.6	4.84167
											1.4		1.4	-1.825
											-3.6		1.4	-1.825
											1.4		1.4	4.84167
											-3.6		-3.6	4.84167
											-3.6		1.4	-1.825
											1.4		1.4	4.84167
											1.4		-3.6	-1.825
											1.4		-3.6	4.84167
											1.4		-3.6	-1.825
											-3.6		-3.6	4.84167
											1.4		-3.6	-1.825
											1.4		-3.6	-1.825
											1.4		1.4	-1.825
											6.4		6.4	-1.825
											1.4		1.4	-1.825
											1.4		-3.6	-1.825
											1.4		-3.6	4.84167
											1.4		2.55	-1.825
											-3.6		2.55	11.5083
											1.4		-2.45	1.44167
											-3.6		2.55	1.44167
											1.4		2.55	8.10833
											2.55		-2.45	-5.225
											2.55		2.55	14.775
											-2.45		2.55	8.10833
											2.55		-2.45	1.44167
											7.55		2.55	8.10833
											2.55		-2.45	1.44167
											2.55		-2.45	8.10833
											2.55		-2.45	1.44167
											-2.45		2.55	-5.225
											2.55		-2.45	-5.225
											7.55		2.55	2.76667
											2.55		2.55	-3.9
											2.55		2.55	-3.9
											-2.45		-2.45	-3.9
											2.55		2.55	2.76667
											2.55		-2.45	2.76667
											-2.45		-2.45	2.76667
											-2.45		2.55	2.76667
											2.55		-2.45	-3.9
											-2.45		-2.45	2.76667
											-2.45		2.55	1.54167
											-2.45		2.55	1.54167
											-2.45		2.55	1.54167
											2.55		2.55	8.20833
											-2.45		2.55	-5.125
											-2.45		-2.525	8.20833
											-2.45		2.475	-5.125
											2.55		-2.525	8.20833
											2.55		2.475	8.20833
											-2.45		2.475	8.20833
											-2.45		2.475	1.54167
											-2.45		2.475	1.54167
											-2.45		-2.525	8.20833
											-2.525		2.475
											2.475		2.475
											-2.525		2.475
											2.475		-2.525
											2.475		2.475
											2.475		2.475
											2.475		-2.525
											-2.525		-2.525
											-2.525		-2.525
											2.475		-2.525
											-2.525		2.475
											2.475		2.475
											2.475		2.475
											2.475		2.475
											2.475		2.475
											2.475		2.475
											2.475		2.475
											2.475		-2.525
											2.475		-2.525
											2.475		2.475
											-2.525		2.475
											2.475		-2.525
											2.475		1.7
											7.475		6.7
											2.475		1.7
											7.475		-3.3
											2.475		1.7
											2.475		1.7
											2.475		1.7
											-2.525		1.7
											2.475		6.7
											-2.525		-3.3
											-2.525		1.7
											2.475		-3.3
											-2.525		1.7
											1.7		6.7
											1.7		1.7
											6.7		1.7
											1.7		1.7
											-3.3		1.7
											6.7		1.7
											-3.3		-3.3
											1.7		6.7
											1.7		1.7
											-3.3		1.7
											1.7		11.7
											-3.3		1.7
											1.7		1.7
											1.7		1.7
											1.7		1.7
											1.7		1.7
											-3.3		1.7
											-3.3		1.7
											1.7		-3.3
											1.7		-3.3
											6.7		1.7
											-3.3		1.625
											-3.3		-3.375
											1.7		-3.375
											-3.3		6.625
											6.7		-3.375
											-3.3		1.625
											1.7		1.625
											11.7		6.625
											-3.3		11.625
											1.7		-3.375
											-3.375		1.625
											-3.375		-3.375
											1.625		1.625
											1.625		1.625
											1.625		1.625
											6.625		6.625
											1.625		1.625
											-3.375		-3.375
											1.625		-3.375
											1.625		-3.375
											-3.375		-3.375
											1.625		-3.375
											1.625		-3.375
											11.625		1.625
											-3.375		-3.375
											11.625		6.625
											1.625		1.625
											1.625		-3.375
											-3.375		6.625
											1.625		1.625
											1.625		-3.375
											-3.375		-3.375
											-3.375		-3.375
											-3.375		-3.375
											-3.375		-3.375
											1.625		-3.375
											-3.375		3.5
											-3.375		8.5
											-3.375		3.5
											1.625		-1.5
											1.625		-1.5
											-3.375		3.5
											1.625		3.5
											-3.375		-1.5
											-1.5		-1.5
											-1.5		3.5
											-1.5		3.5
											3.5		-1.5
											3.5		-1.5
											-1.5		3.5
											-1.5		3.5
											8.5		-1.5
											-1.5		-1.5
											-1.5		-1.5
											-1.5		3.5
											-1.5		-1.5
											3.5		-1.5
											3.5		-1.5
											-1.5		8.5
											-1.5		-1.5
											-1.5		-1.5
											3.5		3.5
											-1.5		-1.5
											-1.5		3.5
											-1.5		3.5
											-1.5		-1.5
											3.5		-1.5
											3.5		-1.5
											-1.5		3.5
											3.5		3.5
											3.5		-1.5
											3.5		-1.5
											3.5		-1.5
											-1.5		-1.5
											3.5		3.225
											-1.5		-1.775
											3.5		-1.775
											-1.5		3.225
											-1.5		3.225
											3.5		3.225
											3.5		-1.775
											3.225		-1.775
											-1.775		3.225
											-1.775		3.225
											8.225		8.225
											8.225		3.225
											3.225		3.225
											-1.775		8.225
											3.225		3.225
											3.225		3.225
											3.225		3.225
											-1.775		8.225
											3.225		8.225
											-1.775		-1.775
											8.225		8.225
											3.225		3.225
											8.225		-1.775
											3.225		8.225
											3.225		3.225
											3.225		3.225
											3.225		3.225
											-1.775		3.225
											3.225		3.225
											-1.775		-1.775
											3.225		-1.775
											3.225		-1.775
											3.225		3.225
											3.225		3.225
											3.225		-1.775
											3.225		3.225
											8.225		3.225
											-1.775		-1.775
											3.225		-2.575
											3.225		-2.575
											3.225		2.425
											8.225		2.425
											8.225		-2.575
											-2.575		2.425
											2.425		-2.575
											-2.575		2.425
											-2.575		-2.575
											2.425		2.425
											2.425		-2.575
											-2.575		-2.575
											-2.575		2.425
											2.425		-2.575
											-2.575		2.425
											7.425		2.425
											7.425		-2.575
											-2.575		2.425
											-2.575		-2.575
											-2.575		2.425
											7.425		2.425
											-2.575		2.425
											2.425		2.425
											-2.575		-2.575
											2.425		2.425
											2.425		-2.575
											2.425		-2.575
											2.425		-2.575
											2.425		-2.575
											2.425		2.425
											2.425		-2.575
											-2.575		-2.575
											2.425		-2.575
											2.425		-2.575
											-2.575		2.425
											2.425		2.425
											-2.575		7.425
											-2.575		-5.35
											-2.575		-0.35
											2.425		-5.35
											2.425		-0.35
											-0.35		4.65
											-5.35		4.65
											-5.35		4.65
											-0.35		-0.35
											-0.35		-5.35
											-0.35		-5.35
											-0.35		-0.35
											-0.35		-5.35
											-0.35		-0.35
											-5.35		-0.35
											-5.35		-5.35
											-0.35		-0.35
											-0.35		-0.35
											-5.35		4.65
											-0.35		-0.35
											-0.35		-5.35
											-0.35		4.65
											-0.35		-0.35
											-0.35		-0.35
											-0.35		-0.35
											-5.35		-0.35
											-5.35		-5.35
											-5.35		-0.35
											-0.35		-0.35
											-0.35		-5.35
											4.65		-0.35
											-0.35		-0.35
											-5.35		-0.35
											-5.35		-0.35
											-0.35		-0.35
											-0.35		4.65
											-0.35		-5.4
											-5.35		-0.4
											4.65		4.6
											-0.4		-0.4
											-0.4		-0.4
											-0.4		4.6
											4.6		-0.4
											-0.4		-0.4
											-0.4		-0.4
											-0.4		4.6
											-0.4		-0.4
											-0.4		4.6
											4.6		-5.4
											-0.4		-5.4
											4.6		-0.4
											-0.4		-0.4
											-0.4		-0.4
											-5.4		-0.4
											-5.4		-0.4
											-5.4		-0.4
											-0.4		-5.4
											-0.4		-0.4
											-5.4		-0.4
											-5.4		-0.4
											4.6		4.6
											4.6		-0.4
											-0.4		-0.4
											4.6		-0.4
											-0.4		-5.4
											4.6		-0.4
											-5.4		-5.4
											-5.4		-0.4
											-0.4		-0.4
											4.6		4.6
											-0.4		-0.4
											-0.4		-5.4
											-0.4		-0.4
											-0.4		-2.575
											-2.575		-2.575
											2.425		2.425
											-2.575		2.425
											-2.575		-2.575
											2.425		2.425
											2.425		-2.575
											-2.575		2.425
											-2.575		-2.575
											2.425		2.425
											-2.575		-2.575
											7.425		-2.575
											7.425		2.425
											-2.575		-2.575
											-2.575		2.425
											-2.575		2.425
											7.425		-2.575
											-2.575		2.425
											2.425		-2.575
											-2.575		2.425
											2.425		2.425
											2.425		2.425
											2.425		2.425
											2.425		-2.575
											2.425		2.425
											2.425		-2.575
											2.425		-2.575
											-2.575		-2.575
											2.425		-2.575
											2.425		2.425
											-2.575		-2.575
											2.425		-2.575
											-2.575		-2.575
											-2.575		-2.575
											-2.575		2.425
											2.425		2.425
											2.425		7.425
											-1.725		-1.725
											-1.725		3.275
											-1.725		3.275
											-1.725		-1.725
											-1.725		8.275
											3.275		-1.725
											3.275		3.275
											8.275		8.275
											3.275		-1.725
											3.275		-1.725
											3.275		-1.725
											-1.725		3.275
											3.275		-1.725
											-1.725		3.275
											3.275		-1.725
											-1.725		-1.725
											3.275		-1.725
											3.275		3.275
											3.275		3.275
											-1.725		-1.725
											3.275		3.275
											8.275		-1.725
											-1.725		8.275
											-1.725		3.275
											-1.725		-1.725
											-1.725		-1.725
											-1.725		3.275
											3.275		3.275
											8.275		3.275
											-1.725		-1.725
											3.275		-1.725
											-1.725		-1.725
											-1.725		-1.725
											3.275		3.275
											3.275		3.275
											-1.725		2.975
											-2.025		-2.025
											-2.025		-2.025
											2.975		-2.025
											2.975		-2.025
											2.975		2.975
											-2.025		-2.025
											2.975		2.975
											-2.025		-2.025
											-2.025		2.975
											-2.025		-2.025
											-2.025		-2.025
											-2.025		-2.025
											-2.025		-2.025
											-2.025		-2.025
											-2.025		2.975
											-2.025		-2.025
											-2.025		-2.025
											-2.025		-2.025
											2.975		-2.025
											-2.025		2.975
											2.975		-2.025
											-2.025		-2.025
											2.975		2.975
											-2.025		2.975
											-2.025		-2.025
											-2.025		2.975
											2.975		2.975
											-2.025		-2.025
											-2.025		-2.025
											2.975		-2.025
											2.975		-2.025
											-2.025		-2.025
											2.975		-2.025
											2.975		-2.025
											-2.025		-2.025
											-2.025		-2.025
											-2.025		2.975
											-3.5		-3.5
											1.5		-3.5
											-3.5		1.5
											1.5		-3.5
											1.5		1.5
											-3.5		1.5
											1.5		-3.5
											-3.5		1.5
											-3.5		1.5
											-3.5		1.5
											1.5		-3.5
											1.5		1.5
											1.5		-3.5
											-3.5		-3.5
											1.5		-3.5
											1.5		1.5
											1.5		-3.5
											1.5		-3.5
											1.5		-3.5
											1.5		-3.5
											-3.5		1.5
											1.5		-3.5
											1.5		-3.5
											1.5		1.5
											1.5		-3.5
											-3.5		-3.5
											1.5		6.5
											1.5		-3.5
											-3.5		1.5
											-3.5		-3.5
											1.5		-3.5
											-3.5		-3.5
											1.5		1.5
											1.5		1.5
											-2.925		2.075
											2.075		-2.925
											2.075		2.075
											2.075		2.075
											-2.925		2.075
											2.075		2.075
											2.075		2.075
											2.075		-2.925
											2.075		-2.925
											2.075		2.075
											-2.925		2.075
											2.075		2.075
											2.075		-2.925
											2.075		-2.925
											-2.925		-2.925
											2.075		2.075
											7.075		-2.925
											-2.925		2.075
											2.075		2.075
											-2.925		7.075
											2.075		2.075
											2.075		2.075
											2.075		2.075
											2.075		-2.925
											2.075		2.075
											-2.925		2.075
											2.075		2.075
											2.075		2.075
											2.075		2.075
											2.075		7.075
											-2.925		2.075
											7.075		-2.925
											2.075		2.075
											2.075		-2.925
											-2.925		2.075
											-2.875		2.125
											-2.875		-2.875
											2.125		-2.875
											7.125		-2.875
											2.125		-2.875
											2.125		2.125
											-2.875		-2.875
											-2.875		-2.875
											2.125		-2.875
											-2.875		-2.875
											-2.875		2.125
											-2.875		-2.875
											-2.875		-2.875
											-2.875		2.125
											-2.875		2.125
											2.125		-2.875
											-2.875		-2.875
											2.125		2.125
											2.125		-2.875
											2.125		7.125
											2.125		-2.875
											7.125		2.125
											-2.875		-2.875
											7.125		-2.875
											2.125		-2.875
											-2.875		-2.875
											-2.875		-2.875
											2.125		-2.875
											2.125		-2.875
											-2.875		2.125
											-2.875		-2.875
											-2.875		-2.875
											2.125		2.125
											2.125		2.125
											-2.875		-2.875
											2.125		-2.875
											2.125		-3.6
											-3.6		-3.6
											1.4		1.4
											-3.6		6.4
											1.4		1.4
											-3.6		1.4
											6.4		-3.6
											-3.6		-3.6
											1.4		1.4
											1.4		1.4
											-3.6		1.4
											1.4		1.4
											1.4		1.4
											-3.6		-3.6
											-3.6		-3.6
											-3.6		1.4
											-3.6		-3.6
											1.4		-3.6
											1.4		-3.6
											6.4		1.4
											-3.6		-3.6
											1.4		6.4
											-3.6		-3.6
											1.4		1.4
											1.4		1.4
											1.4		-3.6
											1.4		1.4
											-3.6		-3.6
											-3.6		6.4
											1.4		6.4
											6.4		1.4
											1.4		1.4
											1.4		1.4
											6.4		-3.6
											1.4		1.4
											1.4		1.4
											-3.6		1.025
											6.4		1.025
											1.025		-3.975
											6.025		6.025
											1.025		1.025
											6.025		6.025
											6.025		-3.975
											1.025		1.025
											6.025		-3.975
											-3.975		1.025
											1.025		1.025
											1.025		1.025
											-3.975		1.025
											6.025		6.025
											-3.975		1.025
											1.025		-3.975
											6.025		6.025
											1.025		1.025
											6.025		1.025
											1.025		1.025
											6.025		6.025
											-3.975		1.025
											1.025		1.025
											6.025		6.025
											1.025		1.025
											-3.975		1.025
											1.025		-3.975
											1.025		11.025
											6.025		1.025
											-3.975		1.025
											1.025		1.025
											-3.975		6.025
											6.025		6.025
											6.025		6.025
											1.025		1.025
											0.5		1.025
											0.5		-3.975
											0.5		1.025
											-4.5		11.025
											0.5		0.5
											0.5		-4.5
											0.5		-4.5
											0.5		0.5
											-4.5		5.5
											0.5		0.5
											0.5		5.5
											5.5		0.5
											0.5		-4.5
											-4.5		5.5
											0.5		-4.5
											-4.5		0.5
											-4.5		0.5
											0.5		0.5
											0.5		0.5
											5.5		0.5
											-4.5		0.5
											0.5		0.5
											0.5		-4.5
											0.5		-4.5
											0.5		0.5
											-4.5		5.5
											0.5		0.5
											0.5		0.5
											0.5		0.5
											0.5		5.5
											0.5		0.5
											5.5		-4.5
											-4.5		0.5
											5.5		0.5
											5.5		-4.5
											0.5		0.5
											5.5		0.5
											-2.95		5.5
											2.05		0.5
											2.05		2.05
											2.05		7.05
											7.05		7.05
											-2.95		2.05
											-2.95		2.05
											-2.95		2.05
											-2.95		2.05
											2.05		2.05
											2.05		2.05
											2.05		2.05
											-2.95		2.05
											2.05		2.05
											2.05		-2.95
											2.05		2.05
											2.05		-2.95
											2.05		-2.95
											2.05		2.05
											-2.95		2.05
											-2.95		2.05
											2.05		7.05
											-2.95		-2.95
											-2.95		2.05
											-2.95		-2.95
											-2.95		2.05
											2.05		2.05
											2.05		-2.95
											-2.95		-2.95
											-2.95		-2.95
											2.05		-2.95
											-2.95		-2.95
											-2.95		-2.95
											-2.95		-2.95
											-2.95		-2.95
											2.175		2.05
											7.175		2.175
											7.175		2.175
											-2.825		2.175
											2.175		2.175
											2.175		-2.825
											-2.825		2.175
											7.175		2.175
											7.175		-2.825
											2.175		2.175
											2.175		2.175
											2.175		2.175
											2.175		-2.825
											-2.825		2.175
											2.175		2.175
											-2.825		-2.825
											-2.825		-2.825
											2.175		-2.825
											-2.825		2.175
											2.175		2.175
											2.175		2.175
											7.175		2.175
											-2.825		2.175
											2.175		-2.825
											-2.825		-2.825
											2.175		-2.825
											2.175		-2.825
											2.175		-2.825
											-2.825		-2.825
											-2.825		-2.825
											-2.825		-2.825
											-2.825		2.175
											7.175		-2.825
											-2.825		2.175
											2.175		2.175
											-2.825		-2.825
											-2.825		2.175
											2.175		5.225
											2.175		0.225
											-2.825		0.225
											0.225		0.225
											10.225		-4.775
											0.225		0.225
											0.225		10.225
											0.225		-4.775
											5.225		5.225
											0.225		0.225
											0.225		5.225
											-4.775		5.225
											-4.775		-4.775
											0.225		0.225
											0.225		5.225
											0.225		0.225
											0.225		-4.775
											5.225		5.225
											0.225		5.225
											-4.775		0.225
											0.225		5.225
											5.225		0.225
											5.225		5.225
											-4.775		0.225
											5.225		0.225
											0.225		-4.775
											5.225		-4.775
											10.225		-4.775
											10.225		5.225
											0.225		-4.775
											0.225		5.225
											0.225		-4.775
											0.225		0.225
											5.225		-4.775
											5.225		-4.775
											0.225		-4.775
											10.225		-4.1
											0.225		-4.1
											0.225		2.56667
											2.56667		-4.1
											2.56667		-4.1
											-4.1		-4.1
											-4.1		9.23333
											2.56667		2.56667
											2.56667		2.56667
											-4.1		2.56667
											9.23333		-4.1
											9.23333		-4.1
											-4.1		2.56667
											-4.1		2.56667
											2.56667		-4.1
											2.56667		-4.1
											-4.1		-4.1
											2.56667		-4.1
											-4.1		-4.1
											-4.1		2.56667
											-4.1		-4.1
											-4.1		2.56667
											2.56667		-4.1
											-4.1		-4.1
											-4.1		-4.1
											2.56667		-4.1
											-4.1		2.56667
											2.56667		-4.1
											-4.1		-4.1
											-4.1		3.09167
											-4.1		3.09167
											-4.1		3.09167
											-4.1		-3.575
											2.56667		-3.575
											-4.1		3.09167
											-3.575		3.09167
											-3.575		-3.575
											9.75833		3.09167
											-3.575		-3.575
											-3.575		-3.575
											3.09167		3.09167
											-3.575		3.09167
											3.09167		-3.575
											-3.575		3.09167
											3.09167		-3.575
											3.09167		3.09167
											3.09167		-3.575
											-3.575		-3.575
											-3.575		-3.575
											-3.575		-3.575
											3.09167		3.09167
											3.09167		-3.575
											-3.575		3.09167
											9.75833		-3.575
											-3.575		3.09167
											-3.575		-3.575
											-3.575		-3.575
											9.75833		3.09167
											-3.575		3.09167
											-3.575		9.75833
											-3.575		-3.575
											3.09167		3.09167
											3.09167		9.75833
											-3.575		9.75833
											-3.575		3.09167
											-3.575		8.25833
											3.09167		1.59167
											3.09167		1.59167
											3.09167		1.59167
											3.09167		1.59167
											-3.575		1.59167
											-3.575		8.25833
											-3.575		-5.075
											3.09167		-5.075
											1.59167		1.59167
											8.25833		1.59167
											-5.075		1.59167
											-5.075		1.59167
											-5.075		-5.075
											1.59167		1.59167
											-5.075		-5.075
											-5.075		1.59167
											1.59167		-5.075
											1.59167		-5.075
											1.59167		1.59167
											-5.075		8.25833
											8.25833		8.25833
											1.59167		8.25833
											-5.075		1.59167
											1.59167		8.25833
											-5.075		8.25833
											1.59167		1.59167
											8.25833		-5.075
											-5.075		-5.075
											8.25833		1.59167
											1.59167		1.59167
											1.59167		1.59167
											1.59167		-5.075
											1.59167		1.59167
											8.25833		-5.075
											-5.075		-5.075
											1.59167		-5.075
											1.59167		4.14167
											-5.075		4.14167
											1.59167		-2.525
											1.59167		-2.525
											-5.075		-2.525
											-5.075		4.14167
											-2.525		4.14167
[truncated: 515 more rows]

[truncated: 7 more sheets: FigS6, FigS7, FigS8, FigS9, FigS10, FigS11, FigS12]
